# Supplementary material for: Punctuated chromatin states regulate Plasmodium falciparum antigenic variation at the intron and 2 kb upstream regions
Source: BMC Genomics. 2016 Aug 18;17:652. doi: 10.1186/s12864-016-3005-7 (PMC4990864; doi:10.1186/s12864-016-3005-7)
Supplement: Additional file 4: Table S1. — Intron FAIRE-Seq signal comparison between var genes and different gene families (P-value is calculated based on Wilcoxon-Rank-Sum test, FDR indicates false discovery rate). (XLSX 51 kb) [file 12864_2016_3005_MOESM4_ESM.xlsx]

## Sheet: Sheet1
Table S1. Intron FAIRE-Seq signal comparsion between var genes and different families (P-value is calculated based on Wilcoxon-Rank-Sum test, FDR indicates false discovery rate).
	0 hour		6 hour		12 hour		18 hour		24 hour		30 hour		36 hour
	p-value	FDR	p-value	FDR	p-value	FDR	p-value	FDR	p-value	FDR	p-value	FDR	p-value	FDR
CLAG	2.45e-15	4.08e-15	8.1e-15	1.35e-14	1.91e-15	3.82e-15	6.3e-10	1.26e-09	4.73e-11	7.89e-11	5.62e-13	1.02e-12	4.58e-17	9.16e-17
DnaJ	5.67e-16	1.13e-15	1.36e-15	2.73e-15	8.22e-15	1.37e-14	2.36e-09	3.93e-09	9.75e-14	1.95e-13	6.15e-13	1.02e-12	6.79e-15	1.13e-14
hpy	3.71e-14	5.3e-14	2.18e-14	3.12e-14	2.72e-14	3.89e-14	2.93e-06	3.67e-06	5.62e-11	8.03e-11	1.45e-11	2.08e-11	8.59e-18	2.14e-17
Know_funct	1.16e-29	1.16e-28	2.44e-28	2.44e-27	8.64e-28	8.64e-27	1.21e-12	4.02e-12	2.34e-19	7.82e-19	1.41e-19	4.71e-19	1.71e-18	5.68e-18
Pfmc-2TM	2.37e-06	2.37e-06	1.07e-06	1.19e-06	1.6e-06	1.78e-06	0.000682	0.000757	1.44e-05	1.61e-05	8.39e-06	9.33e-06	1.09e-19	1.37e-08
PHIST	1.49e-18	3.74e-18	3.07e-19	7.67e-19	5.29e-18	1.32e-17	3.33e-10	8.32e-10	5.35e-14	1.33e-13	1.22e-14	3.06e-14	1.03e-19	5.18e-19
riffin	5.19e-24	1.73e-23	8.37e-26	2.79e-25	1.54e-24	5.14e-24	9.37e-14	9.37e-13	5.54e-21	5.54e-20	7.14e-20	3.57e-19	5.54e-14	7.92e-14
stevor	1.53e-12	1.92e-12	2e-12	2.5e-12	5.56e-10	6.95e-10	6.88e-08	9.83e-08	5.02e-08	6.28e-08	5.58e-09	6.98e-09	1.09e-07	1.22e-07
SURFIN	1.95e-06	2.17e-06	5.17e-05	5.17e-05	7.22e-05	7.22e-05	0.0026	0.0026	0.0255	0.0255	0.003202	0.0032	0.00176	0.00176
control	5.44e-29	2.72e-28	9.78e-28	4.89e-27	1.24e-26	6.22e-26	3.41e-13	1.71e-12	5.45e-20	2.72e-19	2.55e-20	2.55e-19	4.95e-21	4.95e-20
