# Supplementary material for: Punctuated chromatin states regulate Plasmodium falciparum antigenic variation at the intron and 2 kb upstream regions
Source: BMC Genomics. 2016 Aug 18;17:652. doi: 10.1186/s12864-016-3005-7 (PMC4990864; doi:10.1186/s12864-016-3005-7)
Supplement: Additional file 9: Table S2. — 2 kb upstream region FAIRE-Seq signal comparison between var genes and different gene families (P-value is calculated based on Wilcoxon-Rank-Sum test, FDR indicates false discovery rate). (XLSX 53 kb) [file 12864_2016_3005_MOESM9_ESM.xlsx]

## Sheet: Sheet1
Table S2. 2kb upstream region FAIRE-Seq signal comparsion between var genes and different families (P-value is calculated based on Wilcoxon-Rank-Sum test, FDR indicates false discovery rate).
	0 hour		6 hour		12 hour		18 hour		24 hour		30 hour		36 hour
	p-value	FDR	p-value	FDR	p-value	FDR	p-value	FDR	p-value	FDR	p-value	FDR	p-value	FDR
CLAG	0.0347	0.0347	0.0182	0.0227	0.0137	0.0152	0.0124	0.0124	0.0323	0.0323	0.0314	0.03488	0.11	0.11
DnaJ	0.00568	0.007105	0.00381	0.00762	0.00644	0.00805	1.36e-06	1.702e-06	5.92e-08	9.87e-08	0.00158	0.00198	0.00158	0.00198
hpy	0.0001955	0.000391	0.009	0.0128	0.000202	0.000482	2.21e-13	5.53e-13	4.51e-12	1.13e-11	1.4e-07	2.8e-07	1.4e-07	2.8e-07
Know_funct	2.42e-09	1.21e-08	6.67e-07	6.67e-06	0.000194	0.000482	1.33e-17	4.43e-17	2.08e-16	1.04e-15	9.96e-10	3.32e-09	9.96e-10	3.32e-09
Pfmc-2TM	0.00094	0.00134	0.0244	0.0244	0.000269	0.000482	4.13e-07	5.9e-07	1.25e-06	1.79e-06	1.03e-05	1.73e-05	1.03e-05	1.73e-05
PHIST	1.52e-06	5.05e-06	3.41e-06	1.7e-05	0.000289	0.000482	8.78e-12	1.46e-11	0.000124	0.000155	1.51e-19	1.51e-18	1.51e-19	1.51e-18
riffin	1.27e-09	1.21e-08	9.5e-05	0.000316	1.16e-07	1.17e-06	6.65e-24	6.65e-23	5.21e-17	5.2e-16	3.66e-10	1.83e-09	3.66e-10	1.81e-09
stevor	0.000322	0.000537	0.00609	0.0102	0.000589	0.000842	6.24e-13	1.24e-12	2.51e-10	5.03e-10	0.000113	0.00016	0.000112	0.000161
SURFIN	0.0227	0.0252	0.0222	0.0244	0.0442	0.0442	0.00544	0.00605	0.00773	0.00859	0.0487	0.0487	0.0886	0.0984
control	4.06e-05	0.000102	0.00103	0.00258	6.33e-05	0.000317	8.92e-18	4.43e-17	7.65e-16	2.55e-15	5.86e-09	1.47e-08	5.86e-09	1.46e-08
