# Supplementary material for: Punctuated chromatin states regulate Plasmodium falciparum antigenic variation at the intron and 2 kb upstream regions
Source: BMC Genomics. 2016 Aug 18;17:652. doi: 10.1186/s12864-016-3005-7 (PMC4990864; doi:10.1186/s12864-016-3005-7)
Supplement: Additional file 13: Table S3. — Genome coordinates of different var gene upstream regions. (XLSX 56 kb) [file 12864_2016_3005_MOESM13_ESM.xlsx]

## Sheet: 500bp
Chr	Start	End	Strand	ID
chr1	28810	29210	+	PF3D7_0100100
chr1	46807	47207	-	PF3D7_0100300
chr1	615193	615593	-	PF3D7_0115700
chr2	24532	24932	+	PF3D7_0200100
chr2	923948	924348	-	PF3D7_0223500
chr3	36265	36665	+	PF3D7_0300100
chr3	1038554	1038954	-	PF3D7_0324900
chr4	28006	28406	+	PF3D7_0400100
chr4	57160	57560	-	PF3D7_0400400
chr4	554110	554510	-	PF3D7_0412400
chr4	569642	570042	-	PF3D7_0412700
chr4	584968	585368	-	PF3D7_0412900
chr4	600149	600549	-	PF3D7_0413100
chr4	942175	942575	-	PF3D7_0420700
chr4	954073	954473	-	PF3D7_0420900
chr4	965911	966311	-	PF3D7_0421100
chr4	1155723	1156123	+	PF3D7_0425800
chr4	1180526	1180926	-	PF3D7_0426000
chr5	20229	20629	+	PF3D7_0500100
chr6	23021	23421	-	PF3D7_0600400
chr6	731790	732190	-	PF3D7_0617400
chr6	1366730	1367130	-	PF3D7_0632500
chr6	1382927	1383327	-	PF3D7_0632800
chr7	19607	20007	+	PF3D7_0700100
chr7	519725	520125	-	PF3D7_0711700
chr7	535431	535831	-	PF3D7_0712000
chr7	559378	559778	-	PF3D7_0712400
chr7	574608	575008	-	PF3D7_0712600
chr7	598033	598433	-	PF3D7_0712900
chr7	1426534	1426934	-	PF3D7_0733000
chr8	20661	21061	+	PF3D7_0800100
chr8	430465	430865	+	PF3D7_0808600
chr8	458612	459012	+	PF3D7_0809100
chr8	1443749	1444149	-	PF3D7_0833500
chr9	19380	19780	+	PF3D7_0900100
chr9	1485370	1485770	+	PF3D7_0937600
chr9	1503636	1504036	-	PF3D7_0937800
chr10	27790	28190	+	PF3D7_1000100
chr10	1650248	1650648	-	PF3D7_1041300
chr11	23460	23860	+	PF3D7_1100100
chr11	42686	43086	-	PF3D7_1100200
chr11	2025117	2025517	+	PF3D7_1150400
chr12	16273	16673	+	PF3D7_1200100
chr12	57105	57505	-	PF3D7_1200600
chr12	774497	774897	-	PF3D7_1219300
chr12	1693450	1693850	+	PF3D7_1240300
chr12	1718874	1719274	+	PF3D7_1240600
chr12	1734843	1735243	+	PF3D7_1240900
chr12	2249262	2249662	-	PF3D7_1255200
chr13	20664	21064	+	PF3D7_1300100
chr13	45042	45442	-	PF3D7_1300300
chr13	2892640	2893040	-	PF3D7_1373500

## Sheet: 1KB
Chr	Start	End	Strand	ID
chr1	28310	28710	+	PF3D7_0100100
chr1	47307	47707	-	PF3D7_0100300
chr1	615693	616093	-	PF3D7_0115700
chr2	24032	24432	+	PF3D7_0200100
chr2	924448	924848	-	PF3D7_0223500
chr3	35765	36165	+	PF3D7_0300100
chr3	1039054	1039454	-	PF3D7_0324900
chr4	27506	27906	+	PF3D7_0400100
chr4	57660	58060	-	PF3D7_0400400
chr4	554610	555010	-	PF3D7_0412400
chr4	570142	570542	-	PF3D7_0412700
chr4	585468	585868	-	PF3D7_0412900
chr4	600649	601049	-	PF3D7_0413100
chr4	942675	943075	-	PF3D7_0420700
chr4	954573	954973	-	PF3D7_0420900
chr4	966411	966811	-	PF3D7_0421100
chr4	1155223	1155623	+	PF3D7_0425800
chr4	1181026	1181426	-	PF3D7_0426000
chr5	19729	20129	+	PF3D7_0500100
chr6	23521	23921	-	PF3D7_0600400
chr6	732290	732690	-	PF3D7_0617400
chr6	1367230	1367630	-	PF3D7_0632500
chr6	1383427	1383827	-	PF3D7_0632800
chr7	19107	19507	+	PF3D7_0700100
chr7	520225	520625	-	PF3D7_0711700
chr7	535931	536331	-	PF3D7_0712000
chr7	559878	560278	-	PF3D7_0712400
chr7	575108	575508	-	PF3D7_0712600
chr7	598533	598933	-	PF3D7_0712900
chr7	1427034	1427434	-	PF3D7_0733000
chr8	20161	20561	+	PF3D7_0800100
chr8	429965	430365	+	PF3D7_0808600
chr8	458112	458512	+	PF3D7_0809100
chr8	1444249	1444649	-	PF3D7_0833500
chr9	18880	19280	+	PF3D7_0900100
chr9	1484870	1485270	+	PF3D7_0937600
chr9	1504136	1504536	-	PF3D7_0937800
chr10	27290	27690	+	PF3D7_1000100
chr10	1650748	1651148	-	PF3D7_1041300
chr11	22960	23360	+	PF3D7_1100100
chr11	43186	43586	-	PF3D7_1100200
chr11	2024617	2025017	+	PF3D7_1150400
chr12	15773	16173	+	PF3D7_1200100
chr12	57605	58005	-	PF3D7_1200600
chr12	774997	775397	-	PF3D7_1219300
chr12	1692950	1693350	+	PF3D7_1240300
chr12	1718374	1718774	+	PF3D7_1240600
chr12	1734343	1734743	+	PF3D7_1240900
chr12	2249762	2250162	-	PF3D7_1255200
chr13	20164	20564	+	PF3D7_1300100
chr13	45542	45942	-	PF3D7_1300300
chr13	2893140	2893540	-	PF3D7_1373500

## Sheet: 1.5KB
Chr	Start	End	Strand	ID
chr1	27810	28210	+	PF3D7_0100100
chr1	47807	48207	-	PF3D7_0100300
chr1	616193	616593	-	PF3D7_0115700
chr2	23532	23932	+	PF3D7_0200100
chr2	924948	925348	-	PF3D7_0223500
chr3	35265	35665	+	PF3D7_0300100
chr3	1039554	1039954	-	PF3D7_0324900
chr4	27006	27406	+	PF3D7_0400100
chr4	58160	58560	-	PF3D7_0400400
chr4	555110	555510	-	PF3D7_0412400
chr4	570642	571042	-	PF3D7_0412700
chr4	585968	586368	-	PF3D7_0412900
chr4	601149	601549	-	PF3D7_0413100
chr4	943175	943575	-	PF3D7_0420700
chr4	955073	955473	-	PF3D7_0420900
chr4	966911	967311	-	PF3D7_0421100
chr4	1154723	1155123	+	PF3D7_0425800
chr4	1181526	1181926	-	PF3D7_0426000
chr5	19229	19629	+	PF3D7_0500100
chr6	24021	24421	-	PF3D7_0600400
chr6	732790	733190	-	PF3D7_0617400
chr6	1367730	1368130	-	PF3D7_0632500
chr6	1383927	1384327	-	PF3D7_0632800
chr7	18607	19007	+	PF3D7_0700100
chr7	520725	521125	-	PF3D7_0711700
chr7	536431	536831	-	PF3D7_0712000
chr7	560378	560778	-	PF3D7_0712400
chr7	575608	576008	-	PF3D7_0712600
chr7	599033	599433	-	PF3D7_0712900
chr7	1427534	1427934	-	PF3D7_0733000
chr8	19661	20061	+	PF3D7_0800100
chr8	429465	429865	+	PF3D7_0808600
chr8	457612	458012	+	PF3D7_0809100
chr8	1444749	1445149	-	PF3D7_0833500
chr9	18380	18780	+	PF3D7_0900100
chr9	1484370	1484770	+	PF3D7_0937600
chr9	1504636	1505036	-	PF3D7_0937800
chr10	26790	27190	+	PF3D7_1000100
chr10	1651248	1651648	-	PF3D7_1041300
chr11	22460	22860	+	PF3D7_1100100
chr11	43686	44086	-	PF3D7_1100200
chr11	2024117	2024517	+	PF3D7_1150400
chr12	15273	15673	+	PF3D7_1200100
chr12	58105	58505	-	PF3D7_1200600
chr12	775497	775897	-	PF3D7_1219300
chr12	1692450	1692850	+	PF3D7_1240300
chr12	1717874	1718274	+	PF3D7_1240600
chr12	1733843	1734243	+	PF3D7_1240900
chr12	2250262	2250662	-	PF3D7_1255200
chr13	19664	20064	+	PF3D7_1300100
chr13	46042	46442	-	PF3D7_1300300
chr13	2893640	2894040	-	PF3D7_1373500

## Sheet: 2.5KB
Chr	Start	End	Strand	ID
chr1	26810	27210	+	PF3D7_0100100
chr1	48807	49207	-	PF3D7_0100300
chr1	617193	617593	-	PF3D7_0115700
chr2	22532	22932	+	PF3D7_0200100
chr2	925948	926348	-	PF3D7_0223500
chr3	34265	34665	+	PF3D7_0300100
chr3	1040554	1040954	-	PF3D7_0324900
chr4	26006	26406	+	PF3D7_0400100
chr4	59160	59560	-	PF3D7_0400400
chr4	556110	556510	-	PF3D7_0412400
chr4	571642	572042	-	PF3D7_0412700
chr4	586968	587368	-	PF3D7_0412900
chr4	602149	602549	-	PF3D7_0413100
chr4	944175	944575	-	PF3D7_0420700
chr4	956073	956473	-	PF3D7_0420900
chr4	967911	968311	-	PF3D7_0421100
chr4	1153723	1154123	+	PF3D7_0425800
chr4	1182526	1182926	-	PF3D7_0426000
chr5	18229	18629	+	PF3D7_0500100
chr6	25021	25421	-	PF3D7_0600400
chr6	733790	734190	-	PF3D7_0617400
chr6	1368730	1369130	-	PF3D7_0632500
chr6	1384927	1385327	-	PF3D7_0632800
chr7	17607	18007	+	PF3D7_0700100
chr7	521725	522125	-	PF3D7_0711700
chr7	537431	537831	-	PF3D7_0712000
chr7	561378	561778	-	PF3D7_0712400
chr7	576608	577008	-	PF3D7_0712600
chr7	600033	600433	-	PF3D7_0712900
chr7	1428534	1428934	-	PF3D7_0733000
chr8	18661	19061	+	PF3D7_0800100
chr8	428465	428865	+	PF3D7_0808600
chr8	456612	457012	+	PF3D7_0809100
chr8	1445749	1446149	-	PF3D7_0833500
chr9	17380	17780	+	PF3D7_0900100
chr9	1483370	1483770	+	PF3D7_0937600
chr9	1505636	1506036	-	PF3D7_0937800
chr10	25790	26190	+	PF3D7_1000100
chr10	1652248	1652648	-	PF3D7_1041300
chr11	21460	21860	+	PF3D7_1100100
chr11	44686	45086	-	PF3D7_1100200
chr11	2023117	2023517	+	PF3D7_1150400
chr12	14273	14673	+	PF3D7_1200100
chr12	59105	59505	-	PF3D7_1200600
chr12	776497	776897	-	PF3D7_1219300
chr12	1691450	1691850	+	PF3D7_1240300
chr12	1716874	1717274	+	PF3D7_1240600
chr12	1732843	1733243	+	PF3D7_1240900
chr12	2251262	2251662	-	PF3D7_1255200
chr13	18664	19064	+	PF3D7_1300100
chr13	47042	47442	-	PF3D7_1300300
chr13	2894640	2895040	-	PF3D7_1373500

## Sheet: TSS
Chr	Start	End	Strand	ID
chr1	29310	29710	+	PF3D7_0100100
chr1	46307	46707	-	PF3D7_0100300
chr1	614693	615093	-	PF3D7_0115700
chr2	25032	25432	+	PF3D7_0200100
chr2	923448	923848	-	PF3D7_0223500
chr3	36765	37165	+	PF3D7_0300100
chr3	1038054	1038454	-	PF3D7_0324900
chr4	28506	28906	+	PF3D7_0400100
chr4	56660	57060	-	PF3D7_0400400
chr4	553610	554010	-	PF3D7_0412400
chr4	569142	569542	-	PF3D7_0412700
chr4	584468	584868	-	PF3D7_0412900
chr4	599649	600049	-	PF3D7_0413100
chr4	941675	942075	-	PF3D7_0420700
chr4	953573	953973	-	PF3D7_0420900
chr4	965411	965811	-	PF3D7_0421100
chr4	1156223	1156623	+	PF3D7_0425800
chr4	1180026	1180426	-	PF3D7_0426000
chr5	20729	21129	+	PF3D7_0500100
chr6	22521	22921	-	PF3D7_0600400
chr6	731290	731690	-	PF3D7_0617400
chr6	1366230	1366630	-	PF3D7_0632500
chr6	1382427	1382827	-	PF3D7_0632800
chr7	20107	20507	+	PF3D7_0700100
chr7	519225	519625	-	PF3D7_0711700
chr7	534931	535331	-	PF3D7_0712000
chr7	558878	559278	-	PF3D7_0712400
chr7	574108	574508	-	PF3D7_0712600
chr7	597533	597933	-	PF3D7_0712900
chr7	1426034	1426434	-	PF3D7_0733000
chr8	21161	21561	+	PF3D7_0800100
chr8	430965	431365	+	PF3D7_0808600
chr8	459112	459512	+	PF3D7_0809100
chr8	1443249	1443649	-	PF3D7_0833500
chr9	19880	20280	+	PF3D7_0900100
chr9	1485870	1486270	+	PF3D7_0937600
chr9	1503136	1503536	-	PF3D7_0937800
chr10	28290	28690	+	PF3D7_1000100
chr10	1649748	1650148	-	PF3D7_1041300
chr11	23960	24360	+	PF3D7_1100100
chr11	42186	42586	-	PF3D7_1100200
chr11	2025617	2026017	+	PF3D7_1150400
chr12	16773	17173	+	PF3D7_1200100
chr12	56605	57005	-	PF3D7_1200600
chr12	773997	774397	-	PF3D7_1219300
chr12	1693950	1694350	+	PF3D7_1240300
chr12	1719374	1719774	+	PF3D7_1240600
chr12	1735343	1735743	+	PF3D7_1240900
chr12	2248762	2249162	-	PF3D7_1255200
chr13	21164	21564	+	PF3D7_1300100
chr13	44542	44942	-	PF3D7_1300300
chr13	2892140	2892540	-	PF3D7_1373500
