# Supplementary material for: Punctuated chromatin states regulate Plasmodium falciparum antigenic variation at the intron and 2 kb upstream regions
Source: BMC Genomics. 2016 Aug 18;17:652. doi: 10.1186/s12864-016-3005-7 (PMC4990864; doi:10.1186/s12864-016-3005-7)
Supplement: Additional file 14: Table S4. — Genome coordinates of var gene regulatory regions and control gene regions (XLSX 136 kb) [file 12864_2016_3005_MOESM14_ESM.xlsx]

## Sheet: Var intron
Chr	Start	End	Strand	Class	ID
chr1	43617	43775	-	A	PF3D7_0100300
chr4	46850	47753	-	A	PF3D7_0400400
chr4	1165863	1166601	+	A	PF3D7_0425800
chr6	19821	19980	-	A	PF3D7_0600400
chr8	30878	31636	-	A	PF3D7_0800200
chr9	1488781	1488952	+	A	PF3D7_0937600
chr11	33934	34671	-	A	PF3D7_1100200
chr11	2033970	2034681	+	A	PF3D7_1150400
chr13	35155	35899	-	A	PF3D7_1300300
chr6	10936	11630	+	A/B	PF3D7_0600200
chr6	1355424	1356045	-	A/B	PF3D7_0632500
chr8	48582	49632	+	A/B	PF3D7_0800300
chr12	40070	40726	+	A/B	PF3D7_1200400
chr1	34762	35888	+	B	PF3D7_0100100
chr1	608694	609587	-	B	PF3D7_0115700
chr2	29035	29837	+	B	PF3D7_0200100
chr2	917581	918345	-	X	PF3D7_0223500
chr3	42283	43172	+	B	PF3D7_0300100
chr3	1032105	1033029	-	B	PF3D7_0324900
chr4	35278	36310	+	B	PF3D7_0400100
chr4	1174435	1175160	-	B	PF3D7_0426000
chr5	26310	27215	+	B	PF3D7_0500100
chr6	1376236	1377351	-	B	PF3D7_0632800
chr7	1419030	1419890	-	B	PF3D7_0733000
chr8	1437158	1438005	-	B	PF3D7_0833500
chr7	25829	26746	+	B	PF3D7_0700100
chr8	26364	27295	+	B	PF3D7_0800100
chr9	25533	26527	+	B	PF3D7_0900100
chr9	1496985	1497949	-	B	PF3D7_0937800
chr10	33892	34842	+	B	PF3D7_1000100
chr10	1643636	1644600	-	B	PF3D7_1041300
chr11	29472	30363	+	B	PF3D7_1100100
chr12	22048	23037	+	B	PF3D7_1200100
chr12	767982	768756	-	B	PF3D7_1219300
chr12	2242602	2243488	-	B	PF3D7_1255200
chr13	26538	27474	+	B	PF3D7_1300100
chr13	2886114	2886998	-	B	PF3D7_1373500
chr4	593370	594291	-	B/C	PF3D7_0413100
chr4	959329	960329	-	B/C	PF3D7_0421100
chr7	544342	545154	-	B/C	PF3D7_0712300
chr7	582822	583641	-	B/C	PF3D7_0712800
chr7	553405	554132	-	B/C	PF3D7_0712400
chr8	464387	465314	+	B/C	PF3D7_0809100
chr8	445771	446731	+	B/C	PF3D7_0808700
chr12	1700707	1701705	+	B/C	PF3D7_1240300
chr12	1709944	1711060	+	B/C	PF3D7_1240400
chr4	547324	548519	-	C	PF3D7_0412400
chr4	563001	563844	-	C	PF3D7_0412700
chr4	578231	579152	-	C	PF3D7_0412900
chr4	936335	936722	-	C	PF3D7_0420700
chr4	947431	948431	-	C	PF3D7_0420900
chr4	970311	971291	-	C	PF3D7_0421300
chr6	724160	725350	-	C	PF3D7_0617400
chr7	591558	592388	-	C	PF3D7_0712900
chr7	513344	514173	-	C	PF3D7_0711700
chr7	528687	529654	-	C	PF3D7_0712000
chr7	568078	569014	-	C	PF3D7_0712600
chr8	436546	437636	+	C	PF3D7_0808600
chr12	1725312	1726116	+	C	PF3D7_1240600
chr12	1741002	1742005	+	C	PF3D7_1240900
chr12	47954	48802	-	E	PF3D7_1200600

## Sheet: Var 2KB upstream region
Chr	Start	End	Strand	ID
chr1	27310	27710	+	PF3D7_0100100
chr1	48307	48707	-	PF3D7_0100300
chr1	616693	617093	-	PF3D7_0115700
chr2	23032	23432	+	PF3D7_0200100
chr2	925448	925848	-	PF3D7_0223500
chr3	34765	35165	+	PF3D7_0300100
chr3	1040054	1040454	-	PF3D7_0324900
chr4	26506	26906	+	PF3D7_0400100
chr4	58660	59060	-	PF3D7_0400400
chr4	555610	556010	-	PF3D7_0412400
chr4	571142	571542	-	PF3D7_0412700
chr4	586468	586868	-	PF3D7_0412900
chr4	601649	602049	-	PF3D7_0413100
chr4	943675	944075	-	PF3D7_0420700
chr4	955573	955973	-	PF3D7_0420900
chr4	978391	978791	-	PF3D7_0421300
chr4	1154223	1154623	+	PF3D7_0425800
chr4	1182026	1182426	-	PF3D7_0426000
chr5	18729	19129	+	PF3D7_0500100
chr5	1331270	1331670	+	PF3D7_0533100
chr6	24521	24921	-	PF3D7_0600400
chr6	733290	733690	-	PF3D7_0617400
chr6	1384427	1384827	-	PF3D7_0632800
chr7	18107	18507	+	PF3D7_0700100
chr7	521225	521625	-	PF3D7_0711700
chr7	536931	537331	-	PF3D7_0712000
chr7	560878	561278	-	PF3D7_0712400
chr7	576108	576508	-	PF3D7_0712600
chr7	599533	599933	-	PF3D7_0712900
chr7	1428034	1428434	-	PF3D7_0733000
chr8	19161	19561	+	PF3D7_0800100
chr8	428965	429365	+	PF3D7_0808600
chr8	457112	457512	+	PF3D7_0809100
chr8	1445249	1445649	-	PF3D7_0833500
chr9	17880	18280	+	PF3D7_0900100
chr9	1483870	1484270	+	PF3D7_0937600
chr9	1505136	1505536	-	PF3D7_0937800
chr10	26290	26690	+	PF3D7_1000100
chr10	1651748	1652148	-	PF3D7_1041300
chr11	21960	22360	+	PF3D7_1100100
chr11	44186	44586	-	PF3D7_1100200
chr11	2023617	2024017	+	PF3D7_1150400
chr12	14773	15173	+	PF3D7_1200100
chr12	58605	59005	-	PF3D7_1200600
chr12	775997	776397	-	PF3D7_1219300
chr12	1691950	1692350	+	PF3D7_1240300
chr12	1717374	1717774	+	PF3D7_1240600
chr12	1733343	1733743	+	PF3D7_1240900
chr12	2250762	2251162	-	PF3D7_1255200
chr13	19164	19564	+	PF3D7_1300100
chr13	46542	46942	-	PF3D7_1300300
chr13	2894140	2894540	-	PF3D7_1373500

## Sheet: Control intron
Chr	Start	End	Strand	ID
chr1	39923	40154	-	PF3D7_0100200
chr1	50416	50572	+	PF3D7_0100400
chr1	54788	54938	-	PF3D7_0100600
chr1	59825	60023	+	PF3D7_0100800
chr1	63185	63347	-	PF3D7_0100900
chr1	66821	66918	-	PF3D7_0101000
chr1	70164	70349	-	PF3D7_0101100
chr1	71692	71803	+	PF3D7_0101200
chr1	74631	74728	+	PF3D7_0101300
chr1	82820	83053	-	PF3D7_0101600
chr1	88003	88109	-	PF3D7_0101800
chr1	91204	91352	-	PF3D7_0101900
chr1	99013	99220	+	PF3D7_0102200
chr1	104775	104928	+	PF3D7_0102300
chr1	124588	124726	+	PF3D7_0102700
chr1	141086	141340	-	PF3D7_0103200
chr1	178861	179190	+	PF3D7_0104100
chr1	225582	225764	-	PF3D7_0105300
chr1	226892	227075	-	PF3D7_0105400.1
chr1	226892	227075	-	PF3D7_0105400.2
chr1	250366	250648	-	PF3D7_0105800
chr1	263859	264096	-	PF3D7_0106200
chr1	300092	300200	-	PF3D7_0107300
chr1	365823	365920	+	PF3D7_0109100
chr1	372646	372876	-	PF3D7_0109300
chr1	374810	374959	-	PF3D7_0109400
chr1	376586	376830	-	PF3D7_0109500
chr1	379552	379659	-	PF3D7_0109700
chr1	394457	394669	-	PF3D7_0110400
chr1	403355	403514	+	PF3D7_0110500
chr1	482319	482518	-	PF3D7_0112800
chr1	486586	486707	+	PF3D7_0112900
chr1	489838	490053	-	PF3D7_0113000
chr1	496239	496405	+	PF3D7_0113100
chr1	502509	502641	-	PF3D7_0113200
chr1	506581	506764	-	PF3D7_0113300
chr1	509340	509542	-	PF3D7_0113400
chr1	537771	537957	-	PF3D7_0113900
chr1	542641	542754	+	PF3D7_0114000
chr1	548217	548312	-	PF3D7_0114100
chr1	551550	551645	-	PF3D7_0114200
chr1	558464	558640	-	PF3D7_0114500
chr1	564602	564771	-	PF3D7_0114700
chr1	570048	570204	-	PF3D7_0114800
chr1	587483	587606	+	PF3D7_0115100
chr1	591902	592135	+	PF3D7_0115200
chr1	595155	595317	+	PF3D7_0115300
chr1	598533	598636	+	PF3D7_0115400
chr1	601255	601258	+	PF3D7_0115500
chr1	604215	604446	+	PF3D7_0115600
chr2	33965	34191	-	PF3D7_0200200
chr2	39132	39235	-	PF3D7_0200400
chr2	42573	42805	-	PF3D7_0200500
chr2	46344	46490	-	PF3D7_0200600
chr2	49861	50094	-	PF3D7_0200700
chr2	58228	58368	-	PF3D7_0201000
chr2	63210	63360	+	PF3D7_0201200
chr2	66597	66697	+	PF3D7_0201300
chr2	69156	69370	+	PF3D7_0201400
chr2	74094	74286	-	PF3D7_0201500
chr2	78504	78605	-	PF3D7_0201600
chr2	83900	84073	-	PF3D7_0201700
chr2	98532	98728	-	PF3D7_0201900
chr2	105238	105686	-	PF3D7_0202000
chr2	110283	110392	-	PF3D7_0202100
chr2	113188	113452	-	PF3D7_0202200
chr2	117445	117653	+	PF3D7_0202300
chr2	168719	168855	-	PF3D7_0203700
chr2	180924	181103	+	PF3D7_0204000
chr2	211465	211681	+	PF3D7_0204900
chr2	270199	270421	-	PF3D7_0206600
chr2	275844	275981	-	PF3D7_0206900.1
chr2	276494	276558	-	PF3D7_0206900.1
chr2	277828	277973	-	PF3D7_0207000
chr2	387906	388063	+	PF3D7_0209300
chr2	405380	406082	-	PF3D7_0209800
chr2	413334	413428	-	PF3D7_0210200
chr2	424004	424223	-	PF3D7_0210300
chr2	489977	490125	-	PF3D7_0212200
chr2	516077	516327	+	PF3D7_0212500
chr2	523154	523471	+	PF3D7_0212600
chr2	540696	540877	-	PF3D7_0213200
chr2	557338	557523	+	PF3D7_0213700
chr2	566123	566269	+	PF3D7_0214000
chr2	575704	575966	-	PF3D7_0214200
chr2	605237	605403	+	PF3D7_0214800
chr2	645980	646115	+	PF3D7_0215700
chr2	669047	669221	-	PF3D7_0216200
chr2	678756	679042	+	PF3D7_0216500
chr2	717784	717928	+	PF3D7_0217400
chr2	753100	753269	+	PF3D7_0218500
chr2	764922	765175	-	PF3D7_0218700
chr2	772319	772518	+	PF3D7_0219200
chr2	774916	775639	+	PF3D7_0219400.2
chr2	775795	775990	+	PF3D7_0219400.2
chr2	777369	777591	-	PF3D7_0219500
chr2	784469	784688	-	PF3D7_0219700
chr2	787736	787848	-	PF3D7_0219800
chr2	791673	791899	+	PF3D7_0219900
chr2	796949	797108	+	PF3D7_0220000
chr2	804714	804943	+	PF3D7_0220100
chr2	809984	810230	-	PF3D7_0220200
chr2	814390	814580	-	PF3D7_0220300
chr2	824571	824796	-	PF3D7_0220500
chr2	831284	831424	+	PF3D7_0220600
chr2	833996	834122	+	PF3D7_0220700
chr2	848157	848277	+	PF3D7_0221000
chr2	855034	855187	+	PF3D7_0221200
chr2	860534	860650	+	PF3D7_0221400
chr2	866402	866405	-	PF3D7_0221600
chr2	870950	871086	-	PF3D7_0221700
chr2	879088	879183	-	PF3D7_0222100
chr2	882092	882199	-	PF3D7_0222200
chr2	886696	886795	+	PF3D7_0222400
chr2	889728	889864	+	PF3D7_0222500
chr2	892909	893154	+	PF3D7_0222600
chr2	896294	896443	+	PF3D7_0222700
chr2	899498	899600	+	PF3D7_0222800
chr2	904604	904837	+	PF3D7_0223100
chr2	907746	907893	+	PF3D7_0223200
chr2	909421	909831	+	PF3D7_0223300
chr2	913297	913528	+	PF3D7_0223400
chr3	47295	47526	-	PF3D7_0300200
chr3	53101	53205	-	PF3D7_0300400
chr3	56400	56516	-	PF3D7_0300500
chr3	61498	61662	+	PF3D7_0300700
chr3	64625	64872	+	PF3D7_0300800
chr3	67996	68101	+	PF3D7_0300900
chr3	76562	76773	+	PF3D7_0301100
chr3	83228	83420	-	PF3D7_0301300
chr3	85946	86042	-	PF3D7_0301400
chr3	88969	89097	-	PF3D7_0301500
chr3	93112	93263	-	PF3D7_0301600
chr3	97338	97725	-	PF3D7_0301700
chr3	104524	104708	+	PF3D7_0301800
chr3	108038	108156	-	PF3D7_0302000
chr3	175482	175798	-	PF3D7_0303300
chr3	218153	218388	+	PF3D7_0304400
chr3	234192	234297	-	PF3D7_0305000
chr3	288723	288948	-	PF3D7_0306100
chr3	307706	307982	-	PF3D7_0306800
chr3	313037	313262	-	PF3D7_0307100
chr3	363946	364219	-	PF3D7_0308200
chr3	377089	377243	+	PF3D7_0308700
chr3	378233	378380	+	PF3D7_0308800
chr3	403012	403688	+	PF3D7_0309500
chr3	446113	446354	+	PF3D7_0310300
chr3	461803	461949	-	PF3D7_0310600.1
chr3	461803	461949	-	PF3D7_0310600.2
chr3	463376	463888	+	PF3D7_0310700
chr3	469537	469752	+	PF3D7_0311000
chr3	475700	475896	+	PF3D7_0311200
chr3	489226	489386	+	PF3D7_0311400
chr3	537679	537823	-	PF3D7_0313000
chr3	584255	584449	+	PF3D7_0314500
chr3	605680	605895	+	PF3D7_0314800
chr3	611403	611515	+	PF3D7_0315000
chr3	641010	641224	+	PF3D7_0315700
chr3	644503	644753	+	PF3D7_0315900
chr3	652973	653101	-	PF3D7_0316200
chr3	674761	675275	+	PF3D7_0316700
chr3	678074	678315	+	PF3D7_0316800
chr3	680820	681062	-	PF3D7_0316900
chr3	683108	683241	-	PF3D7_0317000
chr3	687433	687725	+	PF3D7_0317100
chr3	712491	712765	-	PF3D7_0317400
chr3	721121	721571	-	PF3D7_0317500
chr3	739490	739727	+	PF3D7_0317900
chr3	807702	807803	+	PF3D7_0319300
chr3	871207	871432	+	PF3D7_0320800
chr3	879000	879299	+	PF3D7_0321000
chr3	902711	903017	+	PF3D7_0321600
chr3	945067	945221	+	PF3D7_0322400
chr3	950426	950703	+	PF3D7_0322600
chr3	953090	953204	-	PF3D7_0322700
chr3	966178	966340	-	PF3D7_0322900
chr3	1008039	1008134	-	PF3D7_0324100
chr3	1010965	1011072	-	PF3D7_0324200
chr3	1012423	1012604	+	PF3D7_0324300
chr3	1015866	1015965	+	PF3D7_0324400
chr3	1018942	1019089	+	PF3D7_0324500
chr3	1022066	1022172	+	PF3D7_0324600
chr3	1024330	1024333	+	PF3D7_0324700
chr3	1027639	1027883	+	PF3D7_0324800
chr4	43090	43321	-	PF3D7_0400300
chr4	59689	59845	+	PF3D7_0400500
chr4	64192	64423	-	PF3D7_0400700
chr4	67401	67505	-	PF3D7_0400800
chr4	70896	71060	-	PF3D7_0400900
chr4	74128	74272	-	PF3D7_0401000
chr4	79246	79402	+	PF3D7_0401200
chr4	82300	82502	+	PF3D7_0401300
chr4	85450	85673	+	PF3D7_0401400
chr4	89221	89321	+	PF3D7_0401500
chr4	93547	93738	-	PF3D7_0401600.1
chr4	93547	93738	-	PF3D7_0401600.2
chr4	100752	100848	+	PF3D7_0401700
chr4	105328	105508	-	PF3D7_0401800
chr4	115737	115909	-	PF3D7_0402000
chr4	125231	125381	-	PF3D7_0402100
chr4	137694	137793	+	PF3D7_0402300
chr4	148146	148273	-	PF3D7_0402400
chr4	155948	156067	+	PF3D7_0402500
chr4	160136	160267	-	PF3D7_0402600
chr4	172711	172821	-	PF3D7_0402900
chr4	199770	200827	-	PF3D7_0403600
chr4	219332	219524	+	PF3D7_0403900
chr4	223902	224024	-	PF3D7_0404000
chr4	225183	225323	-	PF3D7_0404100
chr4	232675	232839	-	PF3D7_0404200
chr4	262957	263103	-	PF3D7_0404700
chr4	264413	264576	-	PF3D7_0404800
chr4	291301	291617	+	PF3D7_0405400
chr4	324642	325117	-	PF3D7_0406100
chr4	334466	334604	-	PF3D7_0406500
chr4	362327	362468	+	PF3D7_0407100
chr4	437818	437979	-	PF3D7_0409100
chr4	450165	450414	-	PF3D7_0409500
chr4	467141	467248	-	PF3D7_0410000
chr4	470567	470916	-	PF3D7_0410300
chr4	604227	604388	-	PF3D7_0413200
chr4	609229	609468	+	PF3D7_0413300
chr4	618002	618261	-	PF3D7_0413600
chr4	652416	652629	+	PF3D7_0414400
chr4	659240	659452	-	PF3D7_0414600
chr4	684822	684962	+	PF3D7_0415300
chr4	688347	688505	+	PF3D7_0415500
chr4	698443	698677	-	PF3D7_0415900
chr4	732502	732655	-	PF3D7_0416900
chr4	742680	742796	+	PF3D7_0417000
chr4	852870	853094	+	PF3D7_0419100
chr4	856879	856991	-	PF3D7_0419300
chr4	870805	871100	+	PF3D7_0419600
chr4	967155	967302	+	PF3D7_0421200
chr4	1026650	1026890	+	PF3D7_0422400
chr4	1049528	1049713	-	PF3D7_0423100
chr4	1050467	1050625	+	PF3D7_0423200
chr4	1059681	1060118	+	PF3D7_0423500
chr4	1076972	1077072	+	PF3D7_0423800
chr4	1078159	1078300	-	PF3D7_0423900
chr4	1081042	1081230	+	PF3D7_0424000
chr4	1083879	1084087	-	PF3D7_0424100
chr4	1091074	1091223	-	PF3D7_0424200
chr4	1102102	1102261	+	PF3D7_0424400
chr4	1114085	1114298	-	PF3D7_0424600
chr4	1124057	1124132	+	PF3D7_0424800
chr4	1127916	1128089	+	PF3D7_0424900
chr4	1134954	1135098	-	PF3D7_0425100
chr4	1136651	1136759	+	PF3D7_0425200
chr4	1144129	1144267	+	PF3D7_0425400
chr4	1147538	1147650	-	PF3D7_0425500
chr4	1153424	1153580	-	PF3D7_0425700
chr4	1170033	1170264	+	PF3D7_0425900
chr5	30744	30910	-	PF3D7_0500300
chr5	34126	34325	-	PF3D7_0500400
chr5	37324	37496	-	PF3D7_0500500
chr5	47481	47612	-	PF3D7_0500800
chr5	56038	56288	+	PF3D7_0501000
chr5	64133	64332	+	PF3D7_0501200
chr5	69652	69823	+	PF3D7_0501300
chr5	74808	74980	+	PF3D7_0501400
chr5	95914	96242	-	PF3D7_0501900
chr5	104334	104485	+	PF3D7_0502200
chr5	120657	120819	-	PF3D7_0502700
chr5	140917	141311	+	PF3D7_0503400
chr5	155792	155973	-	PF3D7_0503900
chr5	164472	164635	+	PF3D7_0504000
chr5	209148	209349	-	PF3D7_0505000
chr5	225912	226063	+	PF3D7_0505100
chr5	240271	240644	-	PF3D7_0505500
chr5	252162	252420	-	PF3D7_0505800
chr5	268442	269251	+	PF3D7_0506500
chr5	279290	279394	-	PF3D7_0506600
chr5	388947	389096	-	PF3D7_0509300
chr5	403642	403775	+	PF3D7_0509600
chr5	469357	469565	+	PF3D7_0511100
chr5	472146	472301	+	PF3D7_0511200
chr5	478690	478833	-	PF3D7_0511300
chr5	521495	521655	-	PF3D7_0511800
chr5	528921	529099	-	PF3D7_0512100
chr5	573671	573958	+	PF3D7_0513500
chr5	575646	575870	-	PF3D7_0513600
chr5	581834	582525	+	PF3D7_0513700
chr5	588354	588534	+	PF3D7_0513900
chr5	627599	627835	+	PF3D7_0515200
chr5	666706	666819	+	PF3D7_0516000
chr5	674350	674524	+	PF3D7_0516100
chr5	713525	713754	-	PF3D7_0516900
chr5	716225	716639	-	PF3D7_0517000
chr5	725054	725229	-	PF3D7_0517300
chr5	746445	746566	-	PF3D7_0517800
chr5	749157	749358	-	PF3D7_0517900
chr5	757218	757326	+	PF3D7_0518100
chr5	798083	798422	-	PF3D7_0519400
chr5	802412	802624	-	PF3D7_0519500
chr5	821341	821525	-	PF3D7_0519800
chr5	860756	860891	-	PF3D7_0521000
chr5	878396	878628	+	PF3D7_0521500
chr5	964458	964672	-	PF3D7_0523100
chr5	969294	969604	+	PF3D7_0523200
chr5	984936	985131	-	PF3D7_0523700
chr5	1007862	1008003	+	PF3D7_0524100
chr5	1023249	1024047	-	PF3D7_0524800
chr5	1066619	1066751	-	PF3D7_0525600
chr5	1068767	1069142	+	PF3D7_0525700
chr5	1125242	1125402	-	PF3D7_0527000
chr5	1134653	1134754	-	PF3D7_0527200
chr5	1143636	1144002	+	PF3D7_0527500
chr5	1164862	1164974	-	PF3D7_0528200
chr5	1191030	1191162	-	PF3D7_0529100
chr5	1197061	1197297	+	PF3D7_0529300
chr5	1209095	1209232	-	PF3D7_0529700
chr5	1214883	1215007	+	PF3D7_0529800
chr5	1227185	1227383	+	PF3D7_0530100
chr5	1248505	1248756	-	PF3D7_0530600
chr5	1251489	1251692	+	PF3D7_0530700
chr5	1281350	1281429	+	PF3D7_0531300
chr5	1304282	1304467	-	PF3D7_0532200
chr5	1308478	1308612	+	PF3D7_0532300
chr5	1312668	1312766	+	PF3D7_0532400
chr5	1316401	1316541	+	PF3D7_0532500
chr5	1318941	1319155	-	PF3D7_0532600
chr5	1322783	1322785	-	PF3D7_0532700
chr5	1326316	1326545	+	PF3D7_0532900
chr5	1329623	1329849	+	PF3D7_0533000
chr6	16126	16357	-	PF3D7_0600300
chr6	26610	26766	+	PF3D7_0600500
chr6	30868	31413	-	PF3D7_0600600
chr6	32960	33191	-	PF3D7_0600700
chr6	39611	39710	-	PF3D7_0600900
chr6	42957	43150	-	PF3D7_0601000
chr6	44518	44593	+	PF3D7_0601100
chr6	47531	47626	+	PF3D7_0601200
chr6	67107	67194	-	PF3D7_0601500
chr6	71079	71198	+	PF3D7_0601700
chr6	78378	78587	+	PF3D7_0601900
chr6	96422	96533	+	PF3D7_0602100
chr6	119070	119224	-	PF3D7_0602900
chr6	201221	201577	+	PF3D7_0604600
chr6	225411	225689	-	PF3D7_0605500
chr6	270371	270558	-	PF3D7_0606600
chr6	303129	303257	-	PF3D7_0607200
chr6	304806	304970	+	PF3D7_0607300
chr6	329789	329954	-	PF3D7_0607800
chr6	349978	350228	-	PF3D7_0608400
chr6	352378	352667	-	PF3D7_0608500
chr6	355259	355456	+	PF3D7_0608600
chr6	359900	360082	+	PF3D7_0608700
chr6	368229	368415	+	PF3D7_0608900
chr6	393210	393434	+	PF3D7_0609200
chr6	399069	399154	+	PF3D7_0609300
chr6	411304	411493	+	PF3D7_0609600
chr6	446031	446263	-	PF3D7_0610500
chr6	450578	450957	+	PF3D7_0610600
chr6	539343	539532	+	PF3D7_0613200
chr6	547167	547304	+	PF3D7_0613400
chr6	554646	555314	+	PF3D7_0613600
chr6	614227	614341	+	PF3D7_0614700
chr6	672316	672509	+	PF3D7_0616100
chr6	739098	739197	-	PF3D7_0617600
chr6	742189	742332	-	PF3D7_0617700
chr6	765262	765489	-	PF3D7_0618200
chr6	768956	769175	+	PF3D7_0618300
chr6	779514	779605	+	PF3D7_0618700
chr6	781310	781681	-	PF3D7_0618800
chr6	799826	800031	+	PF3D7_0619200
chr6	817807	817947	-	PF3D7_0619400
chr6	838662	838818	-	PF3D7_0619800
chr6	845738	845844	+	PF3D7_0620100
chr6	917037	917192	-	PF3D7_0622700
chr6	958481	958626	+	PF3D7_0623600
chr6	984709	984935	+	PF3D7_0624100
chr6	1047898	1047985	+	PF3D7_0625900
chr6	1214092	1214330	-	PF3D7_0629500
chr6	1218381	1218547	+	PF3D7_0629600
chr6	1246917	1247168	-	PF3D7_0629800
chr6	1291178	1291311	-	PF3D7_0630900
chr6	1297968	1298057	+	PF3D7_0631100
chr6	1318953	1319048	-	PF3D7_0631400
chr6	1321943	1322026	-	PF3D7_0631500
chr6	1323362	1323575	+	PF3D7_0631600
chr6	1329824	1329989	+	PF3D7_0631800
chr6	1333081	1333193	+	PF3D7_0631900
chr6	1336199	1336415	+	PF3D7_0632000
chr6	1339135	1339364	-	PF3D7_0632100
chr6	1342386	1342542	-	PF3D7_0632200
chr6	1347409	1347561	+	PF3D7_0632300
chr6	1350777	1351008	+	PF3D7_0632400
chr6	1367980	1368127	+	PF3D7_0632600
chr6	1371554	1371785	+	PF3D7_0632700
chr7	30150	30352	+	PF3D7_0700200
chr7	34466	34736	-	PF3D7_0700300
chr7	37755	37859	-	PF3D7_0700400
chr7	41289	41382	-	PF3D7_0700500
chr7	45627	45813	+	PF3D7_0700700
chr7	48368	48480	+	PF3D7_0700800
chr7	50102	50104	-	PF3D7_0700900
chr7	56497	56728	-	PF3D7_0701100
chr7	68134	68217	+	PF3D7_0701500
chr7	71117	71222	+	PF3D7_0701600
chr7	76844	76987	-	PF3D7_0701800
chr7	82670	82830	-	PF3D7_0701900
chr7	84850	84991	+	PF3D7_0702000
chr7	96832	97018	+	PF3D7_0702300
chr7	101981	102202	+	PF3D7_0702400
chr7	105541	105813	-	PF3D7_0702500
chr7	246809	247062	-	PF3D7_0705000
chr7	270634	270875	-	PF3D7_0705500
chr7	305877	305991	+	PF3D7_0706300
chr7	375049	375336	-	PF3D7_0708200
chr7	383022	383808	+	PF3D7_0708400
chr7	390201	390336	-	PF3D7_0708600
chr7	425098	425252	-	PF3D7_0709400
chr7	428921	429138	+	PF3D7_0709500
chr7	478761	478980	-	PF3D7_0710600
chr7	563970	564089	-	PF3D7_0712500
chr7	602209	602410	+	PF3D7_0713000
chr7	605721	605814	+	PF3D7_0713100
chr7	612560	612770	+	PF3D7_0713400
chr7	620000	620182	+	PF3D7_0713600
chr7	624414	624614	-	PF3D7_0713800
chr7	674767	674962	-	PF3D7_0715100
chr7	718713	718833	+	PF3D7_0716300
chr7	725586	725870	+	PF3D7_0716600
chr7	744700	744854	+	PF3D7_0717100
chr7	745363	745541	-	PF3D7_0717200
chr7	756558	756906	+	PF3D7_0717500
chr7	802628	802767	-	PF3D7_0718100
chr7	822620	822809	+	PF3D7_0718400
chr7	836373	836574	+	PF3D7_0718900
chr7	859188	859418	-	PF3D7_0719600
chr7	877281	877400	+	PF3D7_0720000
chr7	879684	879812	+	PF3D7_0720200
chr7	880693	880778	-	PF3D7_0720300
chr7	884490	884615	+	PF3D7_0720400
chr7	907394	907544	+	PF3D7_0721000
chr7	931968	932087	-	PF3D7_0721600
chr7	957740	957963	-	PF3D7_0722500
chr7	962113	962291	+	PF3D7_0722700
chr7	1015060	1015204	-	PF3D7_0724100
chr7	1022326	1022445	+	PF3D7_0724300
chr7	1023942	1024066	+	PF3D7_0724400
chr7	1069760	1070019	+	PF3D7_0725100
chr7	1074446	1074618	-	PF3D7_0725300
chr7	1081869	1082315	-	PF3D7_0725500
chr7	1095776	1095922	-	PF3D7_0726100
chr7	1107838	1108055	+	PF3D7_0726300
chr7	1142132	1142342	+	PF3D7_0726600
chr7	1192017	1192139	-	PF3D7_0728000
chr7	1211717	1211920	+	PF3D7_0728200
chr7	1215282	1215488	+	PF3D7_0728400.1
chr7	1215282	1215488	+	PF3D7_0728400.2
chr7	1231956	1232148	+	PF3D7_0728800
chr7	1247610	1247755	+	PF3D7_0729200
chr7	1261259	1261478	-	PF3D7_0729700
chr7	1280858	1281099	+	PF3D7_0729900
chr7	1282005	1282193	-	PF3D7_0730000
chr7	1321375	1321552	+	PF3D7_0730800.1
chr7	1321375	1321552	+	PF3D7_0730800.2
chr7	1325566	1325673	+	PF3D7_0730900
chr7	1339162	1339322	+	PF3D7_0731100
chr7	1343597	1343823	-	PF3D7_0731200
chr7	1350130	1350295	+	PF3D7_0731300
chr7	1355281	1355402	+	PF3D7_0731400
chr7	1372131	1372239	+	PF3D7_0731700
chr7	1378674	1378799	+	PF3D7_0731800
chr7	1385703	1385805	+	PF3D7_0732000
chr7	1388418	1388420	+	PF3D7_0732100
chr7	1390764	1390997	+	PF3D7_0732200
chr7	1397384	1397571	-	PF3D7_0732300
chr7	1400531	1400614	-	PF3D7_0732400
chr7	1403672	1403910	-	PF3D7_0732500
chr7	1408849	1408965	+	PF3D7_0732700
chr7	1410569	1410975	+	PF3D7_0732800
chr7	1414487	1414718	+	PF3D7_0732900
chr8	53698	53929	-	PF3D7_0800400
chr8	57425	57650	-	PF3D7_0800500
chr8	61920	62043	-	PF3D7_0800600
chr8	79891	80082	+	PF3D7_0800800
chr8	83195	83337	+	PF3D7_0800900
chr8	88029	88225	-	PF3D7_0801000
chr8	104620	104748	-	PF3D7_0801400
chr8	151961	152089	-	PF3D7_0802100
chr8	192041	192355	+	PF3D7_0802800
chr8	195233	195357	-	PF3D7_0802900
chr8	204477	204712	-	PF3D7_0803200
chr8	234179	234342	-	PF3D7_0803800
chr8	267539	267790	+	PF3D7_0804500
chr8	268937	269108	-	PF3D7_0804600
chr8	314252	314434	-	PF3D7_0805700
chr8	326276	326428	-	PF3D7_0806000
chr8	378447	378626	+	PF3D7_0807200
chr8	400946	401271	-	PF3D7_0807800
chr8	423544	423718	+	PF3D7_0808400
chr8	450686	450805	+	PF3D7_0808800
chr8	453856	453975	+	PF3D7_0808900
chr8	519521	519847	-	PF3D7_0810100
chr8	551903	552096	-	PF3D7_0810900.1
chr8	551903	552096	-	PF3D7_0810900.2
chr8	556839	557119	+	PF3D7_0811000
chr8	561017	561149	+	PF3D7_0811200
chr8	586525	586864	-	PF3D7_0811600
chr8	600611	600895	-	PF3D7_0812000
chr8	631924	632079	-	PF3D7_0812600
chr8	637715	637843	-	PF3D7_0812900
chr8	656087	656693	+	PF3D7_0813300
chr8	678381	678684	-	PF3D7_0813900
chr8	681196	681402	+	PF3D7_0814000
chr8	726059	726299	-	PF3D7_0815400
chr8	733331	733505	-	PF3D7_0815700
chr8	794349	795650	-	PF3D7_0817400
chr8	803696	803923	-	PF3D7_0817600
chr8	815293	815431	+	PF3D7_0817800
chr8	826102	826441	+	PF3D7_0818100
chr8	836571	836846	-	PF3D7_0818400
chr8	842343	842667	+	PF3D7_0818500
chr8	870420	870546	+	PF3D7_0819100
chr8	885591	885697	-	PF3D7_0819600
chr8	923529	923755	+	PF3D7_0820400
chr8	932478	932668	+	PF3D7_0820700
chr8	955665	955776	+	PF3D7_0821100
chr8	965890	966352	+	PF3D7_0821400
chr8	980376	980507	+	PF3D7_0822000
chr8	988462	988694	-	PF3D7_0822300
chr8	997354	997550	+	PF3D7_0822600
chr8	1041984	1042280	-	PF3D7_0823700
chr8	1066504	1066702	+	PF3D7_0824500
chr8	1090972	1091179	+	PF3D7_0825000
chr8	1161005	1161232	-	PF3D7_0826700
chr8	1161329	1161579	-	PF3D7_0826700
chr8	1188552	1188801	-	PF3D7_0827600
chr8	1208063	1208219	-	PF3D7_0827900
chr8	1247381	1247526	+	PF3D7_0829000
chr8	1294193	1294481	+	PF3D7_0830400
chr8	1297984	1298152	-	PF3D7_0830500
chr8	1303472	1303593	+	PF3D7_0830600
chr8	1307163	1307379	+	PF3D7_0830700
chr8	1312343	1312513	+	PF3D7_0830800
chr8	1318109	1318273	-	PF3D7_0830900
chr8	1321623	1321752	+	PF3D7_0831000
chr8	1333395	1333522	+	PF3D7_0831200
chr8	1339742	1339925	+	PF3D7_0831300
chr8	1345241	1345416	-	PF3D7_0831400
chr8	1353650	1353857	+	PF3D7_0831500
chr8	1375084	1375231	-	PF3D7_0831800
chr8	1384212	1384330	-	PF3D7_0832000
chr8	1392299	1392407	+	PF3D7_0832200.1
chr8	1393135	1393467	+	PF3D7_0832200.1
chr8	1397172	1397265	+	PF3D7_0832300
chr8	1400405	1400515	-	PF3D7_0832400
chr8	1403478	1403643	-	PF3D7_0832500
chr8	1406719	1406931	-	PF3D7_0832600
chr8	1411111	1411275	+	PF3D7_0832800
chr8	1414345	1414442	+	PF3D7_0832900
chr8	1417491	1417573	+	PF3D7_0833000
chr8	1421870	1422024	-	PF3D7_0833100
chr8	1426952	1427134	+	PF3D7_0833200
chr8	1432749	1432964	+	PF3D7_0833400
chr9	30873	31104	-	PF3D7_0900200
chr9	34563	34727	-	PF3D7_0900300
chr9	39607	39763	+	PF3D7_0900400
chr9	43856	43977	-	PF3D7_0900500
chr9	46951	47183	-	PF3D7_0900600
chr9	50688	50903	-	PF3D7_0900700
chr9	55907	56013	-	PF3D7_0900900
chr9	59022	59172	-	PF3D7_0901000
chr9	62337	62497	-	PF3D7_0901100
chr9	67387	67543	+	PF3D7_0901300
chr9	70589	70755	+	PF3D7_0901400
chr9	74477	74718	+	PF3D7_0901500
chr9	77929	78032	+	PF3D7_0901600
chr9	82616	82930	-	PF3D7_0901700
chr9	84824	85002	+	PF3D7_0901800
chr9	86991	87067	-	PF3D7_0901900
chr9	120451	120594	-	PF3D7_0902700
chr9	130192	130385	-	PF3D7_0903100
chr9	152158	152390	-	PF3D7_0903400
chr9	179387	179621	+	PF3D7_0903800
chr9	185907	186075	+	PF3D7_0903900
chr9	198669	198741	+	PF3D7_0904200
chr9	210287	210431	+	PF3D7_0904500
chr9	217734	217891	+	PF3D7_0904600
chr9	219076	219295	-	PF3D7_0904700
chr9	222284	222716	+	PF3D7_0904800
chr9	225368	225490	-	PF3D7_0904900
chr9	283396	283630	+	PF3D7_0905600
chr9	301221	301343	-	PF3D7_0906000
chr9	335418	336027	+	PF3D7_0906900
chr9	337700	337815	+	PF3D7_0907000
chr9	360596	360821	+	PF3D7_0907600
chr9	368320	368520	-	PF3D7_0907900
chr9	405992	406194	+	PF3D7_0908800
chr9	409349	409506	-	PF3D7_0908900
chr9	419437	419716	-	PF3D7_0909200
chr9	495991	496154	-	PF3D7_0910900
chr9	507328	507550	+	PF3D7_0911100
chr9	520920	521042	+	PF3D7_0911300
chr9	525813	525955	-	PF3D7_0911400
chr9	539395	539806	-	PF3D7_0911900
chr9	552040	552442	-	PF3D7_0912400
chr9	560787	560903	+	PF3D7_0912600
chr9	567802	568144	+	PF3D7_0912900
chr9	578305	578432	-	PF3D7_0913300
chr9	581059	581262	-	PF3D7_0913400
chr9	593278	593468	+	PF3D7_0913800
chr9	595693	595825	-	PF3D7_0913900
chr9	613041	613213	-	PF3D7_0914300
chr9	623694	623870	-	PF3D7_0914500
chr9	627866	628097	+	PF3D7_0914600
chr9	661950	662227	-	PF3D7_0915700
chr9	676095	676372	+	PF3D7_0916200
chr9	716859	717067	+	PF3D7_0917200
chr9	738060	738394	+	PF3D7_0917900
chr9	752062	752165	-	PF3D7_0918300
chr9	790199	790412	-	PF3D7_0919200
chr9	807548	807816	-	PF3D7_0919800
chr9	856261	856590	+	PF3D7_0920900
chr9	872058	872223	+	PF3D7_0921300
chr9	874155	874399	-	PF3D7_0921400
chr9	882387	882549	+	PF3D7_0921600
chr9	957400	957558	+	PF3D7_0923500
chr9	976228	976440	+	PF3D7_0924000
chr9	989190	989392	+	PF3D7_0924400
chr9	1001478	1001613	+	PF3D7_0924600
chr9	1022591	1022954	-	PF3D7_0925400
chr9	1027137	1027362	+	PF3D7_0925600
chr9	1040805	1040956	+	PF3D7_0925900
chr9	1072481	1072883	-	PF3D7_0926400
chr9	1099117	1099323	+	PF3D7_0927000
chr9	1123903	1124114	+	PF3D7_0927600
chr9	1129245	1129494	+	PF3D7_0927800
chr9	1161222	1161489	+	PF3D7_0929000
chr9	1183291	1183482	-	PF3D7_0929600
chr9	1212208	1212458	-	PF3D7_0930500
chr9	1247416	1247511	-	PF3D7_0930900
chr9	1268375	1268759	+	PF3D7_0931600
chr9	1292935	1293248	-	PF3D7_0932400
chr9	1297399	1297611	-	PF3D7_0932600
chr9	1334300	1334426	-	PF3D7_0933700
chr9	1351534	1351921	-	PF3D7_0934500
chr9	1364791	1364916	-	PF3D7_0934900
chr9	1405863	1406156	+	PF3D7_0935600
chr9	1409294	1409481	+	PF3D7_0935700
chr9	1422435	1422619	-	PF3D7_0935900
chr9	1427734	1427831	-	PF3D7_0936000
chr9	1433836	1434035	-	PF3D7_0936200
chr9	1437590	1437905	-	PF3D7_0936300
chr9	1440856	1441090	+	PF3D7_0936400
chr9	1444543	1444758	-	PF3D7_0936500
chr9	1447117	1447243	+	PF3D7_0936600
chr9	1458496	1458816	+	PF3D7_0936800
chr9	1462588	1462757	+	PF3D7_0936900
chr9	1465972	1466051	+	PF3D7_0937000
chr9	1469253	1469349	-	PF3D7_0937100
chr9	1474487	1474646	+	PF3D7_0937300
chr9	1477597	1477729	+	PF3D7_0937400
chr9	1482002	1482158	-	PF3D7_0937500
chr9	1492426	1492659	+	PF3D7_0937700
chr10	39111	39342	-	PF3D7_1000200
chr10	42738	42892	-	PF3D7_1000300
chr10	45877	46080	-	PF3D7_1000400
chr10	49107	49331	-	PF3D7_1000500
chr10	52365	52531	-	PF3D7_1000600
chr10	58015	58150	+	PF3D7_1000800
chr10	63223	63409	+	PF3D7_1001000
chr10	68514	68658	-	PF3D7_1001100.1
chr10	68514	68658	-	PF3D7_1001100.2
chr10	73569	73717	-	PF3D7_1001300
chr10	77339	77486	-	PF3D7_1001400
chr10	88634	88815	-	PF3D7_1001600
chr10	93316	93470	-	PF3D7_1001700
chr10	96796	96933	-	PF3D7_1001800
chr10	100002	100155	-	PF3D7_1001900
chr10	104242	104399	-	PF3D7_1002000
chr10	108431	108546	-	PF3D7_1002100
chr10	113117	113265	+	PF3D7_1002200
chr10	149737	149835	+	PF3D7_1003200
chr10	160572	160863	-	PF3D7_1003500
chr10	178321	178507	+	PF3D7_1003900
chr10	179940	180215	-	PF3D7_1004000
chr10	194372	194617	-	PF3D7_1004200
chr10	234125	234283	-	PF3D7_1005300
chr10	235585	235736	-	PF3D7_1005400
chr10	249289	249417	-	PF3D7_1005700
chr10	252128	252360	+	PF3D7_1005800
chr10	256269	256572	-	PF3D7_1006000
chr10	274198	274383	+	PF3D7_1006700
chr10	295013	295223	+	PF3D7_1007300
chr10	348506	348622	-	PF3D7_1008400
chr10	369804	370103	-	PF3D7_1008900
chr10	393852	394044	-	PF3D7_1009800
chr10	401447	401680	+	PF3D7_1009900
chr10	402181	402376	-	PF3D7_1010000
chr10	420260	420464	-	PF3D7_1010600
chr10	432739	432854	-	PF3D7_1011100
chr10	469182	469485	-	PF3D7_1012100
chr10	471548	471700	+	PF3D7_1012200
chr10	472916	473179	-	PF3D7_1012300
chr10	497343	497444	-	PF3D7_1012900
chr10	504061	504158	-	PF3D7_1013100
chr10	560777	560924	+	PF3D7_1014200
chr10	572669	572786	+	PF3D7_1014300
chr10	628644	628899	-	PF3D7_1015600
chr10	637180	637714	+	PF3D7_1015900
chr10	653183	653379	-	PF3D7_1016300
chr10	663841	663998	-	PF3D7_1016500
chr10	666407	666514	-	PF3D7_1016600
chr10	671490	671650	-	PF3D7_1016700
chr10	676087	676268	-	PF3D7_1016800
chr10	693952	694153	+	PF3D7_1017200
chr10	696591	696676	-	PF3D7_1017300.1
chr10	716000	716157	+	PF3D7_1017900
chr10	721821	721919	-	PF3D7_1018200
chr10	752149	752474	+	PF3D7_1018800
chr10	764823	764970	+	PF3D7_1019000
chr10	786626	786806	+	PF3D7_1019400
chr10	824302	824489	-	PF3D7_1020400
chr10	861399	861525	-	PF3D7_1021300
chr10	921311	921473	+	PF3D7_1022000
chr10	925818	925990	-	PF3D7_1022100
chr10	994536	994730	+	PF3D7_1023800
chr10	1023350	1023507	-	PF3D7_1024400
chr10	1123024	1123309	+	PF3D7_1026800
chr10	1146107	1146547	-	PF3D7_1027400
chr10	1148038	1148168	+	PF3D7_1027500
chr10	1183591	1183747	-	PF3D7_1028800
chr10	1185714	1185824	-	PF3D7_1028900
chr10	1242482	1242857	-	PF3D7_1030400
chr10	1255266	1255456	-	PF3D7_1031100
chr10	1287823	1287944	-	PF3D7_1032000
chr10	1511405	1511723	+	PF3D7_1038200
chr10	1519233	1519347	+	PF3D7_1038400
chr10	1549369	1549522	-	PF3D7_1038500
chr10	1552849	1552969	-	PF3D7_1038600
chr10	1555401	1555493	-	PF3D7_1038700
chr10	1558013	1558159	+	PF3D7_1038800
chr10	1574248	1574437	+	PF3D7_1039100
chr10	1576788	1576887	-	PF3D7_1039200
chr10	1592204	1592299	-	PF3D7_1039700
chr10	1595126	1595209	-	PF3D7_1039800
chr10	1596555	1596748	+	PF3D7_1039900
chr10	1599971	1600070	+	PF3D7_1040000
chr10	1603003	1603129	+	PF3D7_1040100
chr10	1605998	1606105	+	PF3D7_1040200
chr10	1609131	1609355	+	PF3D7_1040300
chr10	1612598	1612758	+	PF3D7_1040400
chr10	1615857	1616072	+	PF3D7_1040500
chr10	1619154	1619333	+	PF3D7_1040600
chr10	1622421	1622620	+	PF3D7_1040700
chr10	1625825	1625991	+	PF3D7_1040800
chr10	1628982	1629157	+	PF3D7_1040900
chr10	1632451	1632607	+	PF3D7_1041000
chr10	1635649	1635829	+	PF3D7_1041100
chr10	1639224	1639457	+	PF3D7_1041200
chr11	45109	45265	+	PF3D7_1100300
chr11	48165	48390	+	PF3D7_1100400
chr11	52537	52683	-	PF3D7_1100500
chr11	55148	55252	-	PF3D7_1100600
chr11	56860	57046	+	PF3D7_1100700
chr11	59618	59702	+	PF3D7_1100800
chr11	61392	61395	-	PF3D7_1100900
chr11	67681	67912	-	PF3D7_1101100
chr11	71082	71221	-	PF3D7_1101200
chr11	74167	74374	-	PF3D7_1101300
chr11	77830	77929	-	PF3D7_1101400
chr11	81163	81356	-	PF3D7_1101500
chr11	82701	82792	+	PF3D7_1101600
chr11	85697	85792	+	PF3D7_1101700
chr11	104404	104505	+	PF3D7_1102100
chr11	106868	107047	-	PF3D7_1102200
chr11	111193	111349	-	PF3D7_1102300
chr11	121124	121345	-	PF3D7_1102500
chr11	124429	124533	-	PF3D7_1102600
chr11	136809	136944	+	PF3D7_1102900
chr11	138834	138948	+	PF3D7_1103000
chr11	140204	140602	-	PF3D7_1103100
chr11	194127	194261	-	PF3D7_1104300
chr11	197755	198070	+	PF3D7_1104400
chr11	231925	232125	-	PF3D7_1105300
chr11	236379	237095	-	PF3D7_1105400
chr11	289975	290089	+	PF3D7_1106900
chr11	332329	332578	-	PF3D7_1107800
chr11	362537	362681	+	PF3D7_1108300
chr11	377932	378122	+	PF3D7_1108800
chr11	385732	385911	-	PF3D7_1109100
chr11	397166	397480	+	PF3D7_1109900
chr11	398688	399008	+	PF3D7_1110000
chr11	409074	409308	+	PF3D7_1110200
chr11	422188	422398	+	PF3D7_1110500
chr11	439815	440014	-	PF3D7_1111200
chr11	446264	446415	-	PF3D7_1111500
chr11	456208	456467	+	PF3D7_1111800
chr11	472087	472279	-	PF3D7_1112300
chr11	517610	517896	+	PF3D7_1113200
chr11	538057	538181	+	PF3D7_1114000
chr11	629162	629316	-	PF3D7_1116600
chr11	654906	655102	+	PF3D7_1117200
chr11	671237	671398	-	PF3D7_1117700
chr11	682877	682992	+	PF3D7_1117900
chr11	684084	684239	-	PF3D7_1118000
chr11	687416	687496	+	PF3D7_1118100
chr11	722769	722890	-	PF3D7_1119200
chr11	765197	765539	+	PF3D7_1120200
chr11	767008	767121	+	PF3D7_1120300
chr11	770182	770383	-	PF3D7_1120400
chr11	774839	774968	+	PF3D7_1120500
chr11	801044	801255	-	PF3D7_1121200
chr11	805636	805746	-	PF3D7_1121300
chr11	810393	810726	+	PF3D7_1121400
chr11	909470	909632	+	PF3D7_1123100
chr11	926493	926623	+	PF3D7_1123400
chr11	939267	939478	+	PF3D7_1123700
chr11	974523	974664	-	PF3D7_1124700
chr11	999116	999329	-	PF3D7_1125400
chr11	1003394	1003612	-	PF3D7_1125600
chr11	1018452	1018632	-	PF3D7_1126100
chr11	1024056	1024293	-	PF3D7_1126200
chr11	1062793	1062942	+	PF3D7_1127200
chr11	1188980	1189416	+	PF3D7_1130800
chr11	1194073	1194228	+	PF3D7_1130900
chr11	1206572	1206758	-	PF3D7_1131400
chr11	1249886	1250175	-	PF3D7_1132200
chr11	1267280	1267455	-	PF3D7_1132600
chr11	1280369	1280488	+	PF3D7_1133100
chr11	1281600	1281732	-	PF3D7_1133200
chr11	1297565	1297786	+	PF3D7_1133500
chr11	1302604	1303426	+	PF3D7_1133700
chr11	1310740	1310937	+	PF3D7_1133800
chr11	1313545	1313767	+	PF3D7_1133900
chr11	1349367	1349594	+	PF3D7_1134500
chr11	1362428	1362625	-	PF3D7_1134700
chr11	1368559	1368720	+	PF3D7_1134800
chr11	1396543	1396651	-	PF3D7_1135700
chr11	1404047	1404248	+	PF3D7_1136000
chr11	1422816	1422978	+	PF3D7_1136300
chr11	1458891	1459035	+	PF3D7_1136900
chr11	1473608	1473702	-	PF3D7_1137500
chr11	1476322	1476524	-	PF3D7_1137600
chr11	1481294	1481466	-	PF3D7_1137800
chr11	1485356	1485552	+	PF3D7_1137900
chr11	1498421	1498623	+	PF3D7_1138200
chr11	1554474	1554675	-	PF3D7_1139200
chr11	1597093	1597243	+	PF3D7_1140000
chr11	1602596	1603075	-	PF3D7_1140200
chr11	1608329	1608430	+	PF3D7_1140400
chr11	1657681	1657818	-	PF3D7_1141200
chr11	1659483	1659735	-	PF3D7_1141300
chr11	1703489	1703631	-	PF3D7_1142400
chr11	1708336	1708528	-	PF3D7_1142600
chr11	1729916	1730058	+	PF3D7_1143200
chr11	1737341	1737479	-	PF3D7_1143500
chr11	1755551	1755801	+	PF3D7_1144000
chr11	1757631	1757822	-	PF3D7_1144200
chr11	1759322	1759869	-	PF3D7_1144300
chr11	1826305	1826398	-	PF3D7_1146200
chr11	1828264	1828345	-	PF3D7_1146300
chr11	1851971	1852133	-	PF3D7_1146800
chr11	1888784	1889054	-	PF3D7_1147400
chr11	1935373	1935511	-	PF3D7_1148700
chr11	1941547	1941670	+	PF3D7_1148800
chr11	1951913	1952149	+	PF3D7_1149000
chr11	1972591	1972714	+	PF3D7_1149100.1
chr11	1972591	1972714	+	PF3D7_1149100.2
chr11	1976598	1976724	+	PF3D7_1149200
chr11	1986430	1986571	-	PF3D7_1149400
chr11	2001223	2001325	+	PF3D7_1149600
chr11	2006774	2006954	+	PF3D7_1149800
chr11	2009943	2010045	+	PF3D7_1149900
chr11	2013057	2013276	+	PF3D7_1150000
chr11	2019676	2019914	-	PF3D7_1150200
chr11	2022825	2022981	-	PF3D7_1150300
chr12	27403	27634	-	PF3D7_1200200
chr12	31046	31193	-	PF3D7_1200300
chr12	44855	45053	-	PF3D7_1200500
chr12	74233	74376	-	PF3D7_1200900
chr12	78732	78993	-	PF3D7_1201000
chr12	83938	84239	-	PF3D7_1201100
chr12	90125	90276	+	PF3D7_1201200
chr12	96798	96975	-	PF3D7_1201400
chr12	107922	108164	-	PF3D7_1201900
chr12	171617	171735	-	PF3D7_1203100
chr12	173038	173150	+	PF3D7_1203200
chr12	346153	346284	+	PF3D7_1207400
chr12	359060	359295	-	PF3D7_1207900
chr12	360210	360332	+	PF3D7_1208000
chr12	388910	389040	+	PF3D7_1208300
chr12	421649	421977	-	PF3D7_1209000
chr12	453171	453386	+	PF3D7_1210000
chr12	519058	519288	+	PF3D7_1211600
chr12	526136	526663	+	PF3D7_1211800
chr12	578647	578760	-	PF3D7_1213300
chr12	584750	584889	+	PF3D7_1213500
chr12	595251	595448	-	PF3D7_1213900
chr12	601146	601317	-	PF3D7_1214000
chr12	607489	607581	-	PF3D7_1214200
chr12	609010	609181	-	PF3D7_1214300
chr12	610321	610458	-	PF3D7_1214400
chr12	625890	626177	+	PF3D7_1215100
chr12	868373	868488	+	PF3D7_1221700
chr12	924923	925090	+	PF3D7_1222900
chr12	966777	966956	-	PF3D7_1223600
chr12	969681	969954	+	PF3D7_1223700
chr12	995354	995751	+	PF3D7_1224400
chr12	998610	998712	+	PF3D7_1224500
chr12	1011096	1011287	-	PF3D7_1224900
chr12	1030691	1031178	+	PF3D7_1225300
chr12	1034635	1034866	+	PF3D7_1225500
chr12	1053583	1053844	-	PF3D7_1226000
chr12	1078483	1078598	-	PF3D7_1226600
chr12	1104002	1104197	+	PF3D7_1227200
chr12	1114767	1114925	-	PF3D7_1227500
chr12	1127918	1128124	+	PF3D7_1227600
chr12	1151055	1151233	+	PF3D7_1228300
chr12	1168697	1168931	+	PF3D7_1228700
chr12	1208990	1209271	+	PF3D7_1229400
chr12	1211874	1212022	+	PF3D7_1229500
chr12	1214139	1214321	-	PF3D7_1229600
chr12	1249923	1250037	-	PF3D7_1230300
chr12	1256925	1257210	+	PF3D7_1230600
chr12	1263750	1263929	+	PF3D7_1230800
chr12	1306593	1306835	-	PF3D7_1231700
chr12	1325573	1325759	-	PF3D7_1232000
chr12	1329450	1330355	-	PF3D7_1232100
chr12	1333204	1333429	+	PF3D7_1232200
chr12	1342783	1343038	-	PF3D7_1232500
chr12	1363575	1363866	-	PF3D7_1233200.1
chr12	1363575	1363866	-	PF3D7_1233200.2
chr12	1411756	1411989	-	PF3D7_1234000
chr12	1434726	1435028	-	PF3D7_1234300
chr12	1449913	1450104	-	PF3D7_1234700
chr12	1462312	1462491	-	PF3D7_1235100
chr12	1464269	1464450	-	PF3D7_1235200
chr12	1527831	1527953	-	PF3D7_1236600
chr12	1540041	1540252	+	PF3D7_1237000
chr12	1572416	1572971	+	PF3D7_1237700
chr12	1575302	1575403	+	PF3D7_1237800
chr12	1582044	1582346	+	PF3D7_1238000
chr12	1587210	1587367	-	PF3D7_1238200
chr12	1627411	1627758	+	PF3D7_1239100
chr12	1747765	1747909	-	PF3D7_1241100
chr12	1778318	1778566	+	PF3D7_1241700
chr12	1802037	1802221	+	PF3D7_1242600
chr12	1803655	1804073	+	PF3D7_1242700
chr12	1816134	1816275	-	PF3D7_1243300
chr12	1863615	1863799	+	PF3D7_1244400
chr12	1883519	1883752	+	PF3D7_1245100
chr12	1917493	1917651	+	PF3D7_1246100
chr12	1944609	1944848	-	PF3D7_1246900
chr12	1950028	1950185	+	PF3D7_1247100
chr12	1954007	1954469	+	PF3D7_1247300
chr12	2010885	2011017	+	PF3D7_1249200
chr12	2064989	2065150	+	PF3D7_1250300
chr12	2075929	2076122	+	PF3D7_1250700
chr12	2077904	2078131	+	PF3D7_1250800
chr12	2128438	2128568	-	PF3D7_1252300
chr12	2146258	2146425	-	PF3D7_1252500
chr12	2154809	2154964	+	PF3D7_1252700
chr12	2159701	2159864	+	PF3D7_1252800
chr12	2162982	2163080	-	PF3D7_1252900
chr12	2168243	2168413	+	PF3D7_1253000
chr12	2171479	2171621	+	PF3D7_1253100
chr12	2174140	2174245	-	PF3D7_1253200
chr12	2184027	2184100	-	PF3D7_1253500
chr12	2189375	2189378	+	PF3D7_1253600
chr12	2191532	2191693	-	PF3D7_1253700
chr12	2196288	2196400	+	PF3D7_1253800
chr12	2201551	2201703	+	PF3D7_1254000
chr12	2204792	2204896	+	PF3D7_1254100
chr12	2207883	2208114	+	PF3D7_1254200
chr12	2211611	2211715	+	PF3D7_1254300
chr12	2214739	2214949	+	PF3D7_1254400
chr12	2218505	2218667	+	PF3D7_1254500
chr12	2221903	2222009	+	PF3D7_1254600
chr12	2225923	2226148	-	PF3D7_1254700
chr12	2229531	2229687	-	PF3D7_1254800
chr12	2234671	2234827	+	PF3D7_1255000
chr12	2238263	2238419	+	PF3D7_1255100
chr13	31597	31828	-	PF3D7_1300200
chr13	47636	47792	+	PF3D7_1300400
chr13	50715	50916	+	PF3D7_1300500
chr13	55032	55188	-	PF3D7_1300600
chr13	58164	58369	-	PF3D7_1300700
chr13	63372	63479	-	PF3D7_1300900
chr13	66600	66760	-	PF3D7_1301000
chr13	69185	69280	-	PF3D7_1301100
chr13	74043	74225	-	PF3D7_1301200
chr13	82792	82948	+	PF3D7_1301400
chr13	86300	86436	-	PF3D7_1301500
chr13	99616	99853	+	PF3D7_1301700
chr13	106849	106985	+	PF3D7_1301800
chr13	109976	110185	-	PF3D7_1301900
chr13	113523	113609	-	PF3D7_1302000
chr13	126873	127036	-	PF3D7_1302300
chr13	150948	151217	-	PF3D7_1302800
chr13	159190	159414	+	PF3D7_1303100
chr13	170029	170183	-	PF3D7_1303500
chr13	179049	179237	+	PF3D7_1303600
chr13	224357	224524	-	PF3D7_1304100
chr13	226805	227021	-	PF3D7_1304200.1
chr13	228290	228846	-	PF3D7_1304200.1
chr13	232699	232813	-	PF3D7_1304400
chr13	256597	256773	-	PF3D7_1305300
chr13	269059	269183	-	PF3D7_1305400
chr13	274280	274416	-	PF3D7_1305600
chr13	280828	281113	-	PF3D7_1305900
chr13	324762	324974	+	PF3D7_1306900
chr13	336438	336687	-	PF3D7_1307400
chr13	341677	341780	-	PF3D7_1307600
chr13	354348	354667	-	PF3D7_1307900
chr13	368265	368468	-	PF3D7_1308200
chr13	372426	372565	+	PF3D7_1308300
chr13	380833	380976	-	PF3D7_1308400
chr13	446446	446577	-	PF3D7_1309800
chr13	454169	454311	+	PF3D7_1310200
chr13	477582	477748	-	PF3D7_1311000
chr13	491120	491541	-	PF3D7_1311500
chr13	516799	517057	-	PF3D7_1312100
chr13	543722	544459	-	PF3D7_1312800
chr13	553843	554113	-	PF3D7_1313000
chr13	577265	577363	-	PF3D7_1313500
chr13	598524	598688	-	PF3D7_1313800
chr13	621598	621720	-	PF3D7_1314400
chr13	629984	630130	-	PF3D7_1314800
chr13	637169	637326	+	PF3D7_1315000
chr13	644788	645034	+	PF3D7_1315300
chr13	680212	680355	+	PF3D7_1316200
chr13	740529	741020	+	PF3D7_1317800
chr13	760721	760879	-	PF3D7_1318400
chr13	904590	904780	+	PF3D7_1321700
chr13	960357	960491	+	PF3D7_1322800
chr13	963797	964135	-	PF3D7_1323000
chr13	966012	966235	-	PF3D7_1323100
chr13	1028613	1028766	+	PF3D7_1324600
chr13	1035525	1035598	+	PF3D7_1324700
chr13	1067156	1067320	+	PF3D7_1325600
chr13	1076199	1076356	-	PF3D7_1325900
chr13	1093894	1094105	-	PF3D7_1326300
chr13	1121876	1122200	+	PF3D7_1326600
chr13	1237738	1238156	-	PF3D7_1329200
chr13	1275646	1275762	+	PF3D7_1330200
chr13	1294684	1294943	+	PF3D7_1330800
chr13	1295022	1295246	+	PF3D7_1330800
chr13	1306662	1306785	+	PF3D7_1331200
chr13	1309327	1309603	+	PF3D7_1331300
chr13	1324137	1324253	+	PF3D7_1331800
chr13	1324342	1324509	+	PF3D7_1331800
chr13	1387527	1387627	+	PF3D7_1333900
chr13	1407570	1407910	-	PF3D7_1334500
chr13	1438580	1438795	-	PF3D7_1335300
chr13	1440836	1441051	+	PF3D7_1335400
chr13	1454690	1454824	+	PF3D7_1335600
chr13	1489845	1490149	-	PF3D7_1336900
chr13	1491432	1491579	-	PF3D7_1337000
chr13	1504859	1505156	+	PF3D7_1337300
chr13	1543243	1543634	+	PF3D7_1338100
chr13	1548700	1549170	+	PF3D7_1338300
chr13	1585948	1586096	-	PF3D7_1339400
chr13	1590129	1590238	+	PF3D7_1339600
chr13	1611746	1611864	-	PF3D7_1340400
chr13	1624150	1624267	+	PF3D7_1340800
chr13	1629300	1629407	+	PF3D7_1340900
chr13	1634378	1634495	-	PF3D7_1341200
chr13	1667515	1667680	-	PF3D7_1342400
chr13	1827016	1827143	+	PF3D7_1345600
chr13	1833765	1833931	+	PF3D7_1345800
chr13	1837903	1838170	-	PF3D7_1346000
chr13	1843379	1843483	+	PF3D7_1346100
chr13	1898564	1898826	-	PF3D7_1347500
chr13	1927512	1927710	+	PF3D7_1348200
chr13	1950511	1950916	+	PF3D7_1348500
chr13	1985394	1985527	-	PF3D7_1349500
chr13	1997450	1997787	+	PF3D7_1349600
chr13	1999016	1999206	+	PF3D7_1349700
chr13	2007510	2007748	-	PF3D7_1350100
chr13	2022019	2022192	+	PF3D7_1350600
chr13	2049021	2049209	-	PF3D7_1351300
chr13	2065448	2065778	+	PF3D7_1351800.1
chr13	2065448	2065778	+	PF3D7_1351800.2
chr13	2093855	2094202	-	PF3D7_1352500
chr13	2120586	2120734	-	PF3D7_1353000
chr13	2124931	2125073	-	PF3D7_1353100
chr13	2130812	2130934	+	PF3D7_1353200
chr13	2138155	2138465	-	PF3D7_1353300
chr13	2151611	2151843	-	PF3D7_1353800
chr13	2164456	2164575	-	PF3D7_1354300
chr13	2175426	2175550	+	PF3D7_1354500
chr13	2203393	2203576	-	PF3D7_1355600
chr13	2228857	2229126	-	PF3D7_1356200
chr13	2239498	2239655	+	PF3D7_1356500
chr13	2303724	2303981	-	PF3D7_1358000
chr13	2313559	2313860	+	PF3D7_1358200
chr13	2359687	2360106	-	PF3D7_1359400
chr13	2464349	2464502	-	PF3D7_1361400
chr13	2471603	2471739	+	PF3D7_1361700
chr13	2473545	2473825	+	PF3D7_1361800
chr13	2504133	2504266	+	PF3D7_1362500
chr13	2520598	2521054	+	PF3D7_1362800
chr13	2530051	2530265	+	PF3D7_1362900
chr13	2539252	2539506	+	PF3D7_1363100
chr13	2541282	2541487	-	PF3D7_1363200
chr13	2542981	2543096	+	PF3D7_1363300
chr13	2546354	2546477	-	PF3D7_1363400
chr13	2619102	2619422	+	PF3D7_1365500
chr13	2632713	2633054	-	PF3D7_1365900
chr13	2636839	2636965	+	PF3D7_1366100
chr13	2692892	2693011	+	PF3D7_1367500
chr13	2713488	2713603	-	PF3D7_1368200
chr13	2756668	2756875	-	PF3D7_1369300
chr13	2759851	2759968	+	PF3D7_1369400
chr13	2772817	2773062	+	PF3D7_1369500
chr13	2788361	2788554	+	PF3D7_1370300
chr13	2809000	2809154	-	PF3D7_1371500
chr13	2825552	2825781	-	PF3D7_1371800
chr13	2829927	2830109	+	PF3D7_1371900
chr13	2833086	2833204	+	PF3D7_1372000
chr13	2837136	2837313	+	PF3D7_1372100
chr13	2841485	2841635	-	PF3D7_1372200
chr13	2845850	2846002	+	PF3D7_1372300
chr13	2856632	2857255	+	PF3D7_1372600
chr13	2860216	2860449	+	PF3D7_1372700
chr13	2863928	2864030	+	PF3D7_1372800
chr13	2866194	2866197	+	PF3D7_1372900
chr13	2868976	2869209	+	PF3D7_1373000
chr13	2872831	2873035	-	PF3D7_1373100
chr13	2877976	2878146	+	PF3D7_1373300
chr13	2881644	2881877	+	PF3D7_1373400
chr14	8248	8485	-	PF3D7_1400200
chr14	11933	12049	-	PF3D7_1400300
chr14	15085	15310	-	PF3D7_1400400
chr14	18416	18737	-	PF3D7_1400500
chr14	21946	22179	-	PF3D7_1400600
chr14	25149	25252	-	PF3D7_1400700
chr14	28202	28360	-	PF3D7_1400800
chr14	30784	30877	-	PF3D7_1400900
chr14	35427	35585	-	PF3D7_1401000
chr14	42629	42956	-	PF3D7_1401100
chr14	46901	47019	+	PF3D7_1401200
chr14	50135	50218	-	PF3D7_1401300
chr14	62611	62800	-	PF3D7_1401600
chr14	120532	120723	-	PF3D7_1403200
chr14	141131	141394	-	PF3D7_1403800
chr14	144408	144589	+	PF3D7_1404000
chr14	145378	145547	-	PF3D7_1404100
chr14	148197	148317	+	PF3D7_1404200
chr14	208837	208953	+	PF3D7_1405900
chr14	233834	233995	-	PF3D7_1406500
chr14	258752	259039	+	PF3D7_1407100
chr14	261425	261595	-	PF3D7_1407200
chr14	280331	280609	+	PF3D7_1407700
chr14	323651	323851	+	PF3D7_1408600
chr14	324947	325114	-	PF3D7_1408700
chr14	350192	350356	+	PF3D7_1408800
chr14	353318	353497	-	PF3D7_1409000
chr14	377357	377709	-	PF3D7_1409700
chr14	403891	404085	-	PF3D7_1410300
chr14	423822	423921	-	PF3D7_1410500
chr14	429888	430056	-	PF3D7_1410700
chr14	460439	460900	+	PF3D7_1411300
chr14	468997	469195	+	PF3D7_1411500
chr14	507807	508186	+	PF3D7_1412500
chr14	539806	539939	+	PF3D7_1413600
chr14	600197	600510	-	PF3D7_1414800
chr14	642287	642512	-	PF3D7_1415900
chr14	660609	660721	+	PF3D7_1416300
chr14	707891	708084	+	PF3D7_1417200
chr14	753394	753531	+	PF3D7_1417800
chr14	783121	783233	-	PF3D7_1418900
chr14	802754	802884	+	PF3D7_1419300
chr14	860123	860284	+	PF3D7_1420700
chr14	866173	866407	-	PF3D7_1420900
chr14	947478	947575	-	PF3D7_1423500
chr14	993871	993993	+	PF3D7_1425500
chr14	1043618	1043904	+	PF3D7_1426800
chr14	1062181	1062365	+	PF3D7_1427200
chr14	1062392	1062779	+	PF3D7_1427200
chr14	1106221	1106403	-	PF3D7_1428300
chr14	1218299	1218421	-	PF3D7_1431000
chr14	1233432	1233737	+	PF3D7_1431300
chr14	1234231	1234408	-	PF3D7_1431400
chr14	1266678	1266852	+	PF3D7_1432200
chr14	1284669	1284829	+	PF3D7_1432500
chr14	1296238	1296468	-	PF3D7_1432900
chr14	1298749	1298921	-	PF3D7_1433000
chr14	1342724	1343017	-	PF3D7_1433700
chr14	1369185	1369718	-	PF3D7_1434200
chr14	1487905	1488075	+	PF3D7_1436400
chr14	1495918	1496059	-	PF3D7_1436700
chr14	1500209	1500445	-	PF3D7_1436900
chr14	1507667	1507855	-	PF3D7_1437200
chr14	1533394	1533739	+	PF3D7_1437900
chr14	1578528	1578804	+	PF3D7_1439000
chr14	1594625	1594771	+	PF3D7_1439300
chr14	1619317	1619568	+	PF3D7_1439800
chr14	1622687	1622978	+	PF3D7_1439900
chr14	1647921	1648101	-	PF3D7_1440400
chr14	1678666	1678838	+	PF3D7_1441200
chr14	1705257	1705364	-	PF3D7_1442000
chr14	1713705	1713937	-	PF3D7_1442300
chr14	1730165	1730364	+	PF3D7_1442600
chr14	1742168	1742311	+	PF3D7_1442700
chr14	1773648	1773780	+	PF3D7_1443200
chr14	1779293	1779483	-	PF3D7_1443400
chr14	1792040	1792310	-	PF3D7_1443700
chr14	1838354	1838495	-	PF3D7_1444500
chr14	1841062	1841261	+	PF3D7_1444600
chr14	1845147	1845615	-	PF3D7_1444800
chr14	1861915	1862049	+	PF3D7_1445300
chr14	1886465	1887763	+	PF3D7_1445900
chr14	1890706	1890825	-	PF3D7_1446100
chr14	1934152	1934354	+	PF3D7_1447200
chr14	1937073	1937222	+	PF3D7_1447300
chr14	1941113	1941310	+	PF3D7_1447500
chr14	1963757	1963860	-	PF3D7_1448000
chr14	1982665	1982899	-	PF3D7_1448400
chr14	2001591	2001797	-	PF3D7_1448800
chr14	2014821	2014950	+	PF3D7_1449200
chr14	2017313	2017509	+	PF3D7_1449300
chr14	2020262	2020376	-	PF3D7_1449400
chr14	2031132	2031296	+	PF3D7_1449500
chr14	2055821	2056088	+	PF3D7_1450200
chr14	2063280	2063581	-	PF3D7_1450400
chr14	2098727	2099610	-	PF3D7_1451200
chr14	2117946	2118104	-	PF3D7_1451600
chr14	2199533	2199694	-	PF3D7_1453600
chr14	2207031	2207498	+	PF3D7_1453700
chr14	2262833	2263048	-	PF3D7_1455400
chr14	2281018	2281247	-	PF3D7_1455700
chr14	2285503	2285765	+	PF3D7_1455800
chr14	2300538	2300792	+	PF3D7_1456000
chr14	2311864	2312109	-	PF3D7_1456400
chr14	2343926	2344191	-	PF3D7_1457200
chr14	2365109	2365241	+	PF3D7_1457600
chr14	2391292	2391444	+	PF3D7_1458200
chr14	2443031	2443178	+	PF3D7_1459600
chr14	2512305	2512443	+	PF3D7_1461800
chr14	2551788	2551958	+	PF3D7_1462600
chr14	2554823	2555030	-	PF3D7_1462700
chr14	2559181	2559418	+	PF3D7_1462800
chr14	2570478	2570730	+	PF3D7_1463200
chr14	2580252	2580391	-	PF3D7_1463600
chr14	2599803	2599903	-	PF3D7_1464200
chr14	2603758	2603867	+	PF3D7_1464300
chr14	2623216	2623397	+	PF3D7_1464600
chr14	2646819	2646978	-	PF3D7_1465400
chr14	2693088	2693242	+	PF3D7_1466100
chr14	2737103	2737271	+	PF3D7_1466900
chr14	2759493	2759665	-	PF3D7_1467600
chr14	2793888	2794228	-	PF3D7_1468100
chr14	2817257	2817418	+	PF3D7_1468600
chr14	2877210	2877367	+	PF3D7_1470100
chr14	2887093	2887264	-	PF3D7_1470600
chr14	2892395	2892887	-	PF3D7_1470800
chr14	2898242	2898397	+	PF3D7_1470900
chr14	2920623	2920806	-	PF3D7_1471400
chr14	2937454	2937686	-	PF3D7_1471900
chr14	2952374	2952509	+	PF3D7_1472200
chr14	2976956	2977085	-	PF3D7_1473100
chr14	3023374	3023508	+	PF3D7_1474100
chr14	3040864	3041075	+	PF3D7_1474300
chr14	3104434	3104725	-	PF3D7_1475400
chr14	3121441	3121508	+	PF3D7_1475800
chr14	3127808	3127952	-	PF3D7_1476000
chr14	3134187	3134350	+	PF3D7_1476200
chr14	3139241	3139366	+	PF3D7_1476300
chr14	3147585	3147703	+	PF3D7_1476500
chr14	3152044	3152131	+	PF3D7_1476600
chr14	3162501	3162676	-	PF3D7_1476900
chr14	3168754	3168846	+	PF3D7_1477000
chr14	3173451	3173540	-	PF3D7_1477100
chr14	3175609	3175829	+	PF3D7_1477200
chr14	3179806	3179951	+	PF3D7_1477300
chr14	3183433	3183627	+	PF3D7_1477400
chr14	3189085	3189244	+	PF3D7_1477500
chr14	3203014	3203226	+	PF3D7_1477700
chr14	3209985	3209987	+	PF3D7_1477900
chr14	3213718	3213907	+	PF3D7_1478000
chr14	3217073	3217228	-	PF3D7_1478100
chr14	3232842	3232948	+	PF3D7_1478600
chr14	3243448	3243573	-	PF3D7_1478800
chr14	3257698	3257773	-	PF3D7_1479100
chr14	3260876	3261005	+	PF3D7_1479200
chr14	3263674	3263767	+	PF3D7_1479300
chr14	3266204	3266367	+	PF3D7_1479400
chr14	3269562	3269666	+	PF3D7_1479500
chr14	3272646	3272865	+	PF3D7_1479600
chr14	3276283	3276509	+	PF3D7_1479700
chr14	3279568	3279697	+	PF3D7_1479800
chr14	3282797	3282907	+	PF3D7_1479900
chr14	3285953	3286035	+	PF3D7_1480000

## Sheet: Control 2KB upstream region
Chr	Start	End	Strand	ID
chr1	42007	42407	-	PF3D7_0100200
chr1	48163	48563	+	PF3D7_0100400
chr1	56806	57206	-	PF3D7_0100600
chr1	57572	57972	+	PF3D7_0100800
chr1	65200	65600	-	PF3D7_0100900
chr1	68789	69189	-	PF3D7_0101000
chr1	72217	72617	-	PF3D7_0101100
chr1	69424	69824	+	PF3D7_0101200
chr1	72363	72763	+	PF3D7_0101300
chr1	84906	85306	-	PF3D7_0101600
chr1	89977	90377	-	PF3D7_0101800
chr1	93220	93620	-	PF3D7_0101900
chr1	96619	97019	+	PF3D7_0102200
chr1	102504	102904	+	PF3D7_0102300
chr1	122317	122717	+	PF3D7_0102700
chr1	144019	144419	-	PF3D7_0103200
chr1	175887	176287	+	PF3D7_0104100
chr1	227579	227979	-	PF3D7_0105300
chr1	229085	229485	-	PF3D7_0105400.1
chr1	229085	229485	-	PF3D7_0105400.2
chr1	253810	254210	-	PF3D7_0105800
chr1	266023	266423	-	PF3D7_0106200
chr1	302668	303068	-	PF3D7_0107300
chr1	363410	363810	+	PF3D7_0109100
chr1	374812	375212	-	PF3D7_0109300
chr1	376887	377287	-	PF3D7_0109400
chr1	378804	379204	-	PF3D7_0109500
chr1	381606	382006	-	PF3D7_0109700
chr1	396635	397035	-	PF3D7_0110400
chr1	394391	394791	+	PF3D7_0110500
chr1	484418	484818	-	PF3D7_0112800
chr1	484300	484700	+	PF3D7_0112900
chr1	491927	492327	-	PF3D7_0113000
chr1	493044	493444	+	PF3D7_0113100
chr1	504668	505068	-	PF3D7_0113200
chr1	508674	509074	-	PF3D7_0113300
chr1	511548	511948	-	PF3D7_0113400
chr1	539825	540225	-	PF3D7_0113900
chr1	540280	540680	+	PF3D7_0114000
chr1	550180	550580	-	PF3D7_0114100
chr1	553513	553913	-	PF3D7_0114200
chr1	560508	560908	-	PF3D7_0114500
chr1	566642	567042	-	PF3D7_0114700
chr1	572072	572472	-	PF3D7_0114800
chr1	585191	585591	+	PF3D7_0115100
chr1	589649	590049	+	PF3D7_0115200
chr1	592902	593302	+	PF3D7_0115300
chr1	596265	596665	+	PF3D7_0115400
chr1	598492	598892	+	PF3D7_0115500
chr1	601962	602362	+	PF3D7_0115600
chr2	36059	36459	-	PF3D7_0200200
chr2	41103	41503	-	PF3D7_0200400
chr2	44658	45058	-	PF3D7_0200500
chr2	48358	48758	-	PF3D7_0200600
chr2	51947	52347	-	PF3D7_0200700
chr2	60221	60621	-	PF3D7_0201000
chr2	60957	61357	+	PF3D7_0201200
chr2	64329	64729	+	PF3D7_0201300
chr2	66888	67288	+	PF3D7_0201400
chr2	76196	76596	-	PF3D7_0201500
chr2	80608	81008	-	PF3D7_0201600
chr2	85965	86365	-	PF3D7_0201700
chr2	100638	101038	-	PF3D7_0201900
chr2	107596	107996	-	PF3D7_0202000
chr2	112380	112780	-	PF3D7_0202100
chr2	115482	115882	-	PF3D7_0202200
chr2	115025	115425	+	PF3D7_0202300
chr2	171936	172336	-	PF3D7_0203700
chr2	176755	177155	+	PF3D7_0204000
chr2	209148	209548	+	PF3D7_0204900
chr2	272419	272819	-	PF3D7_0206600
chr2	278377	278777	-	PF3D7_0206900.1
chr2	278377	278777	-	PF3D7_0206900.1
chr2	280256	280656	-	PF3D7_0207000
chr2	385073	385473	+	PF3D7_0209300
chr2	408155	408555	-	PF3D7_0209800
chr2	422937	423337	-	PF3D7_0210200
chr2	426454	426854	-	PF3D7_0210300
chr2	492618	493018	-	PF3D7_0212200
chr2	507325	507725	+	PF3D7_0212500
chr2	520731	521131	+	PF3D7_0212600
chr2	542769	543169	-	PF3D7_0213200
chr2	554848	555248	+	PF3D7_0213700
chr2	563921	564321	+	PF3D7_0214000
chr2	577854	578254	-	PF3D7_0214200
chr2	602845	603245	+	PF3D7_0214800
chr2	643729	644129	+	PF3D7_0215700
chr2	671641	672041	-	PF3D7_0216200
chr2	676287	676687	+	PF3D7_0216500
chr2	715492	715892	+	PF3D7_0217400
chr2	750766	751166	+	PF3D7_0218500
chr2	766991	767391	-	PF3D7_0218700
chr2	770116	770516	+	PF3D7_0219200
chr2	772615	773015	+	PF3D7_0219400.2
chr2	772615	773015	+	PF3D7_0219400.2
chr2	779865	780265	-	PF3D7_0219500
chr2	786628	787028	-	PF3D7_0219700
chr2	789740	790140	-	PF3D7_0219800
chr2	789264	789664	+	PF3D7_0219900
chr2	794552	794952	+	PF3D7_0220000
chr2	802320	802720	+	PF3D7_0220100
chr2	812098	812498	-	PF3D7_0220200
chr2	816454	816854	-	PF3D7_0220300
chr2	826664	827064	-	PF3D7_0220500
chr2	828989	829389	+	PF3D7_0220600
chr2	831605	832005	+	PF3D7_0220700
chr2	845892	846292	+	PF3D7_0221000
chr2	852766	853166	+	PF3D7_0221200
chr2	858266	858666	+	PF3D7_0221400
chr2	868338	868738	-	PF3D7_0221600
chr2	873002	873402	-	PF3D7_0221700
chr2	881051	881451	-	PF3D7_0222100
chr2	884067	884467	-	PF3D7_0222200
chr2	884425	884825	+	PF3D7_0222400
chr2	887460	887860	+	PF3D7_0222500
chr2	890656	891056	+	PF3D7_0222600
chr2	894026	894426	+	PF3D7_0222700
chr2	897230	897630	+	PF3D7_0222800
chr2	902351	902751	+	PF3D7_0223100
chr2	905478	905878	+	PF3D7_0223200
chr2	907150	907550	+	PF3D7_0223300
chr2	911044	911444	+	PF3D7_0223400
chr3	49379	49779	-	PF3D7_0300200
chr3	55073	55473	-	PF3D7_0300400
chr3	58384	58784	-	PF3D7_0300500
chr3	59245	59645	+	PF3D7_0300700
chr3	62372	62772	+	PF3D7_0300800
chr3	65728	66128	+	PF3D7_0300900
chr3	74294	74694	+	PF3D7_0301100
chr3	85315	85715	-	PF3D7_0301300
chr3	87931	88331	-	PF3D7_0301400
chr3	91031	91431	-	PF3D7_0301500
chr3	95263	95663	-	PF3D7_0301600
chr3	99707	100107	-	PF3D7_0301700
chr3	102125	102525	+	PF3D7_0301800
chr3	111680	112080	-	PF3D7_0302000
chr3	177599	177999	-	PF3D7_0303300
chr3	215741	216141	+	PF3D7_0304400
chr3	237134	237534	-	PF3D7_0305000
chr3	292547	292947	-	PF3D7_0306100
chr3	309784	310184	-	PF3D7_0306800
chr3	315142	315542	-	PF3D7_0307100
chr3	366033	366433	-	PF3D7_0308200
chr3	373606	374006	+	PF3D7_0308700
chr3	375845	376245	+	PF3D7_0308800
chr3	400733	401133	+	PF3D7_0309500
chr3	440520	440920	+	PF3D7_0310300
chr3	463827	464227	-	PF3D7_0310600.1
chr3	463827	464227	-	PF3D7_0310600.2
chr3	461126	461526	+	PF3D7_0310700
chr3	467087	467487	+	PF3D7_0311000
chr3	472588	472988	+	PF3D7_0311200
chr3	486604	487004	+	PF3D7_0311400
chr3	540604	541004	-	PF3D7_0313000
chr3	582026	582426	+	PF3D7_0314500
chr3	602395	602795	+	PF3D7_0314800
chr3	609134	609534	+	PF3D7_0315000
chr3	636083	636483	+	PF3D7_0315700
chr3	641986	642386	+	PF3D7_0315900
chr3	659047	659447	-	PF3D7_0316200
chr3	672258	672658	+	PF3D7_0316700
chr3	675642	676042	+	PF3D7_0316800
chr3	683077	683477	-	PF3D7_0316900
chr3	685485	685885	-	PF3D7_0317000
chr3	684082	684482	+	PF3D7_0317100
chr3	715882	716282	-	PF3D7_0317400
chr3	723631	724031	-	PF3D7_0317500
chr3	737228	737628	+	PF3D7_0317900
chr3	805077	805477	+	PF3D7_0319300
chr3	868617	869017	+	PF3D7_0320800
chr3	875535	875935	+	PF3D7_0321000
chr3	898657	899057	+	PF3D7_0321600
chr3	940345	940745	+	PF3D7_0322400
chr3	946174	946574	+	PF3D7_0322600
chr3	964167	964567	-	PF3D7_0322700
chr3	968302	968702	-	PF3D7_0322900
chr3	1010002	1010402	-	PF3D7_0324100
chr3	1012940	1013340	-	PF3D7_0324200
chr3	1010155	1010555	+	PF3D7_0324300
chr3	1013595	1013995	+	PF3D7_0324400
chr3	1016674	1017074	+	PF3D7_0324500
chr3	1019798	1020198	+	PF3D7_0324600
chr3	1021830	1022230	+	PF3D7_0324700
chr3	1025371	1025771	+	PF3D7_0324800
chr4	45174	45574	-	PF3D7_0400300
chr4	57436	57836	+	PF3D7_0400500
chr4	66276	66676	-	PF3D7_0400700
chr4	69373	69773	-	PF3D7_0400800
chr4	72913	73313	-	PF3D7_0400900
chr4	76140	76540	-	PF3D7_0401000
chr4	76993	77393	+	PF3D7_0401200
chr4	80047	80447	+	PF3D7_0401300
chr4	83197	83597	+	PF3D7_0401400
chr4	86953	87353	+	PF3D7_0401500
chr4	95609	96009	-	PF3D7_0401600.1
chr4	95609	96009	-	PF3D7_0401600.2
chr4	98484	98884	+	PF3D7_0401700
chr4	107403	107803	-	PF3D7_0401800
chr4	117858	118258	-	PF3D7_0402000
chr4	127264	127664	-	PF3D7_0402100
chr4	135440	135840	+	PF3D7_0402300
chr4	150180	150580	-	PF3D7_0402400
chr4	153677	154077	+	PF3D7_0402500
chr4	162114	162514	-	PF3D7_0402600
chr4	174714	175114	-	PF3D7_0402900
chr4	203008	203408	-	PF3D7_0403600
chr4	216887	217287	+	PF3D7_0403900
chr4	225931	226331	-	PF3D7_0404000
chr4	233533	233933	-	PF3D7_0404100
chr4	235049	235449	-	PF3D7_0404200
chr4	265218	265618	-	PF3D7_0404700
chr4	267970	268370	-	PF3D7_0404800
chr4	289051	289451	+	PF3D7_0405400
chr4	327025	327425	-	PF3D7_0406100
chr4	345854	346254	-	PF3D7_0406500
chr4	360101	360501	+	PF3D7_0407100
chr4	439781	440181	-	PF3D7_0409100
chr4	452433	452833	-	PF3D7_0409500
chr4	469139	469539	-	PF3D7_0410000
chr4	475396	475796	-	PF3D7_0410300
chr4	606256	606656	-	PF3D7_0413200
chr4	606955	607355	+	PF3D7_0413300
chr4	620150	620550	-	PF3D7_0413600
chr4	650150	650550	+	PF3D7_0414400
chr4	661338	661738	-	PF3D7_0414600
chr4	679610	680010	+	PF3D7_0415300
chr4	685992	686392	+	PF3D7_0415500
chr4	700568	700968	-	PF3D7_0415900
chr4	741672	742072	-	PF3D7_0416900
chr4	739949	740349	+	PF3D7_0417000
chr4	850310	850710	+	PF3D7_0419100
chr4	858849	859249	-	PF3D7_0419300
chr4	868537	868937	+	PF3D7_0419600
chr4	964887	965287	+	PF3D7_0421200
chr4	1024448	1024848	+	PF3D7_0422400
chr4	1051694	1052094	-	PF3D7_0423100
chr4	1048207	1048607	+	PF3D7_0423200
chr4	1056797	1057197	+	PF3D7_0423500
chr4	1074147	1074547	+	PF3D7_0423800
chr4	1080288	1080688	-	PF3D7_0423900
chr4	1078759	1079159	+	PF3D7_0424000
chr4	1085950	1086350	-	PF3D7_0424100
chr4	1093077	1093477	-	PF3D7_0424200
chr4	1097611	1098011	+	PF3D7_0424400
chr4	1116286	1116686	-	PF3D7_0424600
chr4	1121786	1122186	+	PF3D7_0424800
chr4	1125579	1125979	+	PF3D7_0424900
chr4	1136975	1137375	-	PF3D7_0425100
chr4	1134386	1134786	+	PF3D7_0425200
chr4	1141792	1142192	+	PF3D7_0425400
chr4	1149497	1149897	-	PF3D7_0425500
chr4	1155433	1155833	-	PF3D7_0425700
chr4	1167780	1168180	+	PF3D7_0425900
chr5	32763	33163	-	PF3D7_0500300
chr5	36178	36578	-	PF3D7_0500400
chr5	39364	39764	-	PF3D7_0500500
chr5	49561	49961	-	PF3D7_0500800
chr5	53641	54041	+	PF3D7_0501000
chr5	61865	62265	+	PF3D7_0501200
chr5	66730	67130	+	PF3D7_0501300
chr5	72309	72709	+	PF3D7_0501400
chr5	98433	98833	-	PF3D7_0501900
chr5	102056	102456	+	PF3D7_0502200
chr5	123255	123655	-	PF3D7_0502700
chr5	138510	138910	+	PF3D7_0503400
chr5	157857	158257	-	PF3D7_0503900
chr5	155425	155825	+	PF3D7_0504000
chr5	219989	220389	-	PF3D7_0505000
chr5	218639	219039	+	PF3D7_0505100
chr5	245680	246080	-	PF3D7_0505500
chr5	254406	254806	-	PF3D7_0505800
chr5	263395	263795	+	PF3D7_0506500
chr5	281292	281692	-	PF3D7_0506600
chr5	390991	391391	-	PF3D7_0509300
chr5	401142	401542	+	PF3D7_0509600
chr5	467076	467476	+	PF3D7_0511100
chr5	468855	469255	+	PF3D7_0511200
chr5	480682	481082	-	PF3D7_0511300
chr5	524493	524893	-	PF3D7_0511800
chr5	531209	531609	-	PF3D7_0512100
chr5	571388	571788	+	PF3D7_0513500
chr5	580305	580705	-	PF3D7_0513600
chr5	579027	579427	+	PF3D7_0513700
chr5	585552	585952	+	PF3D7_0513900
chr5	625098	625498	+	PF3D7_0515200
chr5	661351	661751	+	PF3D7_0516000
chr5	665286	665686	+	PF3D7_0516100
chr5	715572	715972	-	PF3D7_0516900
chr5	718475	718875	-	PF3D7_0517000
chr5	727551	727951	-	PF3D7_0517300
chr5	748434	748834	-	PF3D7_0517800
chr5	751477	751877	-	PF3D7_0517900
chr5	751098	751498	+	PF3D7_0518100
chr5	800575	800975	-	PF3D7_0519400
chr5	810927	811327	-	PF3D7_0519500
chr5	824708	825108	-	PF3D7_0519800
chr5	862863	863263	-	PF3D7_0521000
chr5	875868	876268	+	PF3D7_0521500
chr5	966844	967244	-	PF3D7_0523100
chr5	963923	964323	+	PF3D7_0523200
chr5	987154	987554	-	PF3D7_0523700
chr5	1002037	1002437	+	PF3D7_0524100
chr5	1026107	1026507	-	PF3D7_0524800
chr5	1069512	1069912	-	PF3D7_0525600
chr5	1066316	1066716	+	PF3D7_0525700
chr5	1129946	1130346	-	PF3D7_0527000
chr5	1136654	1137054	-	PF3D7_0527200
chr5	1141418	1141818	+	PF3D7_0527500
chr5	1166872	1167272	-	PF3D7_0528200
chr5	1193482	1193882	-	PF3D7_0529100
chr5	1194115	1194515	+	PF3D7_0529300
chr5	1213902	1214302	-	PF3D7_0529700
chr5	1211333	1211733	+	PF3D7_0529800
chr5	1224683	1225083	+	PF3D7_0530100
chr5	1251761	1252161	-	PF3D7_0530600
chr5	1248537	1248937	+	PF3D7_0530700
chr5	1279089	1279489	+	PF3D7_0531300
chr5	1306326	1306726	-	PF3D7_0532200
chr5	1306078	1306478	+	PF3D7_0532300
chr5	1310271	1310671	+	PF3D7_0532400
chr5	1314142	1314542	+	PF3D7_0532500
chr5	1321029	1321429	-	PF3D7_0532600
chr5	1324887	1325287	-	PF3D7_0532700
chr5	1324045	1324445	+	PF3D7_0532900
chr5	1327355	1327755	+	PF3D7_0533000
chr6	18210	18610	-	PF3D7_0600300
chr6	24357	24757	+	PF3D7_0600500
chr6	33284	33684	-	PF3D7_0600600
chr6	35044	35444	-	PF3D7_0600700
chr6	41581	41981	-	PF3D7_0600900
chr6	45018	45418	-	PF3D7_0601000
chr6	42250	42650	+	PF3D7_0601100
chr6	45263	45663	+	PF3D7_0601200
chr6	69077	69477	-	PF3D7_0601500
chr6	68748	69148	+	PF3D7_0601700
chr6	75990	76390	+	PF3D7_0601900
chr6	90306	90706	+	PF3D7_0602100
chr6	122003	122403	-	PF3D7_0602900
chr6	196662	197062	+	PF3D7_0604600
chr6	229246	229646	-	PF3D7_0605500
chr6	279562	279962	-	PF3D7_0606600
chr6	305090	305490	-	PF3D7_0607200
chr6	302438	302838	+	PF3D7_0607300
chr6	333525	333925	-	PF3D7_0607800
chr6	352315	352715	-	PF3D7_0608400
chr6	354575	354975	-	PF3D7_0608500
chr6	353029	353429	+	PF3D7_0608600
chr6	356191	356591	+	PF3D7_0608700
chr6	363087	363487	+	PF3D7_0608900
chr6	390791	391191	+	PF3D7_0609200
chr6	394042	394442	+	PF3D7_0609300
chr6	405841	406241	+	PF3D7_0609600
chr6	448163	448563	-	PF3D7_0610500
chr6	447091	447491	+	PF3D7_0610600
chr6	537104	537504	+	PF3D7_0613200
chr6	544764	545164	+	PF3D7_0613400
chr6	552257	552657	+	PF3D7_0613600
chr6	610271	610671	+	PF3D7_0614700
chr6	669919	670319	+	PF3D7_0616100
chr6	741065	741465	-	PF3D7_0617600
chr6	744206	744606	-	PF3D7_0617700
chr6	767292	767692	-	PF3D7_0618200
chr6	766592	766992	+	PF3D7_0618300
chr6	776492	776892	+	PF3D7_0618700
chr6	785096	785496	-	PF3D7_0618800
chr6	797197	797597	+	PF3D7_0619200
chr6	820047	820447	-	PF3D7_0619400
chr6	840833	841233	-	PF3D7_0619800
chr6	843460	843860	+	PF3D7_0620100
chr6	919099	919499	-	PF3D7_0622700
chr6	954565	954965	+	PF3D7_0623600
chr6	981746	982146	+	PF3D7_0624100
chr6	1044786	1045186	+	PF3D7_0625900
chr6	1217805	1218205	-	PF3D7_0629500
chr6	1216107	1216507	+	PF3D7_0629600
chr6	1249019	1249419	-	PF3D7_0629800
chr6	1294772	1295172	-	PF3D7_0630900
chr6	1295685	1296085	+	PF3D7_0631100
chr6	1320916	1321316	-	PF3D7_0631400
chr6	1323894	1324294	-	PF3D7_0631500
chr6	1321094	1321494	+	PF3D7_0631600
chr6	1327571	1327971	+	PF3D7_0631800
chr6	1330813	1331213	+	PF3D7_0631900
chr6	1333946	1334346	+	PF3D7_0632000
chr6	1341217	1341617	-	PF3D7_0632100
chr6	1344395	1344795	-	PF3D7_0632200
chr6	1345141	1345541	+	PF3D7_0632300
chr6	1348524	1348924	+	PF3D7_0632400
chr6	1365712	1366112	+	PF3D7_0632600
chr6	1369301	1369701	+	PF3D7_0632700
chr7	27897	28297	+	PF3D7_0700200
chr7	36604	37004	-	PF3D7_0700300
chr7	39727	40127	-	PF3D7_0700400
chr7	43253	43653	-	PF3D7_0700500
chr7	43359	43759	+	PF3D7_0700700
chr7	46100	46500	+	PF3D7_0700800
chr7	52632	53032	-	PF3D7_0700900
chr7	58581	58981	-	PF3D7_0701100
chr7	65866	66266	+	PF3D7_0701500
chr7	68849	69249	+	PF3D7_0701600
chr7	78855	79255	-	PF3D7_0701800
chr7	84743	85143	-	PF3D7_0701900
chr7	82597	82997	+	PF3D7_0702000
chr7	94561	94961	+	PF3D7_0702300
chr7	99494	99894	+	PF3D7_0702400
chr7	107789	108189	-	PF3D7_0702500
chr7	251952	252352	-	PF3D7_0705000
chr7	280506	280906	-	PF3D7_0705500
chr7	303363	303763	+	PF3D7_0706300
chr7	379193	379593	-	PF3D7_0708200
chr7	379392	379792	+	PF3D7_0708400
chr7	392165	392565	-	PF3D7_0708600
chr7	429034	429434	-	PF3D7_0709400
chr7	426523	426923	+	PF3D7_0709500
chr7	480938	481338	-	PF3D7_0710600
chr7	565960	566360	-	PF3D7_0712500
chr7	599941	600341	+	PF3D7_0713000
chr7	603453	603853	+	PF3D7_0713100
chr7	610258	610658	+	PF3D7_0713400
chr7	615733	616133	+	PF3D7_0713600
chr7	627100	627500	-	PF3D7_0713800
chr7	676930	677330	-	PF3D7_0715100
chr7	715081	715481	+	PF3D7_0716300
chr7	723096	723496	+	PF3D7_0716600
chr7	739810	740210	+	PF3D7_0717100
chr7	748463	748863	-	PF3D7_0717200
chr7	753563	753963	+	PF3D7_0717500
chr7	806539	806939	-	PF3D7_0718100
chr7	820238	820638	+	PF3D7_0718400
chr7	833757	834157	+	PF3D7_0718900
chr7	861292	861692	-	PF3D7_0719600
chr7	874595	874995	+	PF3D7_0720000
chr7	877254	877654	+	PF3D7_0720200
chr7	882663	883063	-	PF3D7_0720300
chr7	880736	881136	+	PF3D7_0720400
chr7	901943	902343	+	PF3D7_0721000
chr7	933964	934364	-	PF3D7_0721600
chr7	959817	960217	-	PF3D7_0722500
chr7	959831	960231	+	PF3D7_0722700
chr7	1018249	1018649	-	PF3D7_0724100
chr7	1019308	1019708	+	PF3D7_0724300
chr7	1021451	1021851	+	PF3D7_0724400
chr7	1063052	1063452	+	PF3D7_0725100
chr7	1076554	1076954	-	PF3D7_0725300
chr7	1084143	1084543	-	PF3D7_0725500
chr7	1097922	1098322	-	PF3D7_0726100
chr7	1101956	1102356	+	PF3D7_0726300
chr7	1138279	1138679	+	PF3D7_0726600
chr7	1194089	1194489	-	PF3D7_0728000
chr7	1209457	1209857	+	PF3D7_0728200
chr7	1212974	1213374	+	PF3D7_0728400.1
chr7	1212974	1213374	+	PF3D7_0728400.2
chr7	1228389	1228789	+	PF3D7_0728800
chr7	1245198	1245598	+	PF3D7_0729200
chr7	1264580	1264980	-	PF3D7_0729700
chr7	1263710	1264110	+	PF3D7_0729900
chr7	1284122	1284522	-	PF3D7_0730000
chr7	1319106	1319506	+	PF3D7_0730800.1
chr7	1319106	1319506	+	PF3D7_0730800.2
chr7	1323175	1323575	+	PF3D7_0730900
chr7	1336759	1337159	+	PF3D7_0731100
chr7	1345796	1346196	-	PF3D7_0731200
chr7	1347832	1348232	+	PF3D7_0731300
chr7	1351558	1351958	+	PF3D7_0731400
chr7	1369863	1370263	+	PF3D7_0731700
chr7	1376418	1376818	+	PF3D7_0731800
chr7	1383435	1383835	+	PF3D7_0732000
chr7	1385553	1385953	+	PF3D7_0732100
chr7	1388511	1388911	+	PF3D7_0732200
chr7	1399439	1399839	-	PF3D7_0732300
chr7	1402482	1402882	-	PF3D7_0732400
chr7	1405778	1406178	-	PF3D7_0732500
chr7	1406581	1406981	+	PF3D7_0732700
chr7	1408235	1408635	+	PF3D7_0732800
chr7	1412234	1412634	+	PF3D7_0732900
chr8	55782	56182	-	PF3D7_0800400
chr8	59503	59903	-	PF3D7_0800500
chr8	63935	64335	-	PF3D7_0800600
chr8	77623	78023	+	PF3D7_0800800
chr8	80928	81328	+	PF3D7_0800900
chr8	90222	90622	-	PF3D7_0801000
chr8	106688	107088	-	PF3D7_0801400
chr8	161468	161868	-	PF3D7_0802100
chr8	189776	190176	+	PF3D7_0802800
chr8	197478	197878	-	PF3D7_0802900
chr8	208461	208861	-	PF3D7_0803200
chr8	236226	236626	-	PF3D7_0803800
chr8	247883	248283	+	PF3D7_0804500
chr8	272496	272896	-	PF3D7_0804600
chr8	320526	320926	-	PF3D7_0805700
chr8	331804	332204	-	PF3D7_0806000
chr8	375824	376224	+	PF3D7_0807200
chr8	403160	403560	-	PF3D7_0807800
chr8	421327	421727	+	PF3D7_0808400
chr8	448415	448815	+	PF3D7_0808800
chr8	451603	452003	+	PF3D7_0808900
chr8	521791	522191	-	PF3D7_0810100
chr8	554228	554628	-	PF3D7_0810900.1
chr8	554228	554628	-	PF3D7_0810900.2
chr8	552237	552637	+	PF3D7_0811000
chr8	558544	558944	+	PF3D7_0811200
chr8	588753	589153	-	PF3D7_0811600
chr8	604047	604447	-	PF3D7_0812000
chr8	634029	634429	-	PF3D7_0812600
chr8	643258	643658	-	PF3D7_0812900
chr8	653878	654278	+	PF3D7_0813300
chr8	680525	680925	-	PF3D7_0813900
chr8	678757	679157	+	PF3D7_0814000
chr8	728302	728702	-	PF3D7_0815400
chr8	736373	736773	-	PF3D7_0815700
chr8	799606	800006	-	PF3D7_0817400
chr8	805834	806234	-	PF3D7_0817600
chr8	812950	813350	+	PF3D7_0817800
chr8	822364	822764	+	PF3D7_0818100
chr8	838648	839048	-	PF3D7_0818400
chr8	840117	840517	+	PF3D7_0818500
chr8	867362	867762	+	PF3D7_0819100
chr8	887936	888336	-	PF3D7_0819600
chr8	920008	920408	+	PF3D7_0820400
chr8	930121	930521	+	PF3D7_0820700
chr8	951248	951648	+	PF3D7_0821100
chr8	963622	964022	+	PF3D7_0821400
chr8	976598	976998	+	PF3D7_0822000
chr8	990563	990963	-	PF3D7_0822300
chr8	994855	995255	+	PF3D7_0822600
chr8	1044127	1044527	-	PF3D7_0823700
chr8	1063954	1064354	+	PF3D7_0824500
chr8	1083848	1084248	+	PF3D7_0825000
chr8	1163508	1163908	-	PF3D7_0826700
chr8	1163508	1163908	-	PF3D7_0826700
chr8	1194725	1195125	-	PF3D7_0827600
chr8	1210194	1210594	-	PF3D7_0827900
chr8	1243011	1243411	+	PF3D7_0829000
chr8	1291822	1292222	+	PF3D7_0830400
chr8	1300128	1300528	-	PF3D7_0830500
chr8	1301123	1301523	+	PF3D7_0830600
chr8	1304853	1305253	+	PF3D7_0830700
chr8	1308437	1308837	+	PF3D7_0830800
chr8	1320141	1320541	-	PF3D7_0830900
chr8	1319217	1319617	+	PF3D7_0831000
chr8	1331088	1331488	+	PF3D7_0831200
chr8	1337459	1337859	+	PF3D7_0831300
chr8	1347287	1347687	-	PF3D7_0831400
chr8	1351256	1351656	+	PF3D7_0831500
chr8	1377099	1377499	-	PF3D7_0831800
chr8	1386177	1386577	-	PF3D7_0832000
chr8	1389968	1390368	+	PF3D7_0832200.1
chr8	1389968	1390368	+	PF3D7_0832200.1
chr8	1394814	1395214	+	PF3D7_0832300
chr8	1402383	1402783	-	PF3D7_0832400
chr8	1405511	1405911	-	PF3D7_0832500
chr8	1408799	1409199	-	PF3D7_0832600
chr8	1408858	1409258	+	PF3D7_0832800
chr8	1412083	1412483	+	PF3D7_0832900
chr8	1415238	1415638	+	PF3D7_0833000
chr8	1423877	1424277	-	PF3D7_0833100
chr8	1424684	1425084	+	PF3D7_0833200
chr8	1430496	1430896	+	PF3D7_0833400
chr9	32957	33357	-	PF3D7_0900200
chr9	36595	36995	-	PF3D7_0900300
chr9	37354	37754	+	PF3D7_0900400
chr9	45845	46245	-	PF3D7_0900500
chr9	49036	49436	-	PF3D7_0900600
chr9	52771	53171	-	PF3D7_0900700
chr9	57881	58281	-	PF3D7_0900900
chr9	61040	61440	-	PF3D7_0901000
chr9	64353	64753	-	PF3D7_0901100
chr9	65134	65534	+	PF3D7_0901300
chr9	68321	68721	+	PF3D7_0901400
chr9	72209	72609	+	PF3D7_0901500
chr9	75661	76061	+	PF3D7_0901600
chr9	84798	85198	-	PF3D7_0901700
chr9	82424	82824	+	PF3D7_0901800
chr9	89875	90275	-	PF3D7_0901900
chr9	122549	122949	-	PF3D7_0902700
chr9	132737	133137	-	PF3D7_0903100
chr9	161341	161741	-	PF3D7_0903400
chr9	176987	177387	+	PF3D7_0903800
chr9	183621	184021	+	PF3D7_0903900
chr9	195667	196067	+	PF3D7_0904200
chr9	207877	208277	+	PF3D7_0904500
chr9	210315	210715	+	PF3D7_0904600
chr9	221262	221662	-	PF3D7_0904700
chr9	220071	220471	+	PF3D7_0904800
chr9	234631	235031	-	PF3D7_0904900
chr9	278007	278407	+	PF3D7_0905600
chr9	305979	306379	-	PF3D7_0906000
chr9	332871	333271	+	PF3D7_0906900
chr9	335364	335764	+	PF3D7_0907000
chr9	358335	358735	+	PF3D7_0907600
chr9	370589	370989	-	PF3D7_0907900
chr9	402112	402512	+	PF3D7_0908800
chr9	411465	411865	-	PF3D7_0908900
chr9	421695	422095	-	PF3D7_0909200
chr9	499527	499927	-	PF3D7_0910900
chr9	502212	502612	+	PF3D7_0911100
chr9	509297	509697	+	PF3D7_0911300
chr9	527818	528218	-	PF3D7_0911400
chr9	541672	542072	-	PF3D7_0911900
chr9	554967	555367	-	PF3D7_0912400
chr9	556944	557344	+	PF3D7_0912600
chr9	565083	565483	+	PF3D7_0912900
chr9	580826	581226	-	PF3D7_0913300
chr9	583268	583668	-	PF3D7_0913400
chr9	590907	591307	+	PF3D7_0913800
chr9	599034	599434	-	PF3D7_0913900
chr9	617292	617692	-	PF3D7_0914300
chr9	627949	628349	-	PF3D7_0914500
chr9	625554	625954	+	PF3D7_0914600
chr9	664126	664526	-	PF3D7_0915700
chr9	673722	674122	+	PF3D7_0916200
chr9	714125	714525	+	PF3D7_0917200
chr9	735785	736185	+	PF3D7_0917900
chr9	754222	754622	-	PF3D7_0918300
chr9	792278	792678	-	PF3D7_0919200
chr9	809720	810120	-	PF3D7_0919800
chr9	853316	853716	+	PF3D7_0920900
chr9	869626	870026	+	PF3D7_0921300
chr9	876757	877157	-	PF3D7_0921400
chr9	875804	876204	+	PF3D7_0921600
chr9	954405	954805	+	PF3D7_0923500
chr9	970348	970748	+	PF3D7_0924000
chr9	986777	987177	+	PF3D7_0924400
chr9	997263	997663	+	PF3D7_0924600
chr9	1025420	1025820	-	PF3D7_0925400
chr9	1024894	1025294	+	PF3D7_0925600
chr9	1038513	1038913	+	PF3D7_0925900
chr9	1074755	1075155	-	PF3D7_0926400
chr9	1096875	1097275	+	PF3D7_0927000
chr9	1121661	1122061	+	PF3D7_0927600
chr9	1126671	1127071	+	PF3D7_0927800
chr9	1158880	1159280	+	PF3D7_0929000
chr9	1185495	1185895	-	PF3D7_0929600
chr9	1218300	1218700	-	PF3D7_0930500
chr9	1249740	1250140	-	PF3D7_0930900
chr9	1266077	1266477	+	PF3D7_0931600
chr9	1295443	1295843	-	PF3D7_0932400
chr9	1299934	1300334	-	PF3D7_0932600
chr9	1336594	1336994	-	PF3D7_0933700
chr9	1353729	1354129	-	PF3D7_0934500
chr9	1367799	1368199	-	PF3D7_0934900
chr9	1402992	1403392	+	PF3D7_0935600
chr9	1406999	1407399	+	PF3D7_0935700
chr9	1424607	1425007	-	PF3D7_0935900
chr9	1429822	1430222	-	PF3D7_0936000
chr9	1435908	1436308	-	PF3D7_0936200
chr9	1439781	1440181	-	PF3D7_0936300
chr9	1438583	1438983	+	PF3D7_0936400
chr9	1446647	1447047	-	PF3D7_0936500
chr9	1444729	1445129	+	PF3D7_0936600
chr9	1456192	1456592	+	PF3D7_0936800
chr9	1460200	1460600	+	PF3D7_0936900
chr9	1463704	1464104	+	PF3D7_0937000
chr9	1471217	1471617	-	PF3D7_0937100
chr9	1472231	1472631	+	PF3D7_0937300
chr9	1475326	1475726	+	PF3D7_0937400
chr9	1484011	1484411	-	PF3D7_0937500
chr9	1490173	1490573	+	PF3D7_0937700
chr10	41195	41595	-	PF3D7_1000200
chr10	44763	45163	-	PF3D7_1000300
chr10	47933	48333	-	PF3D7_1000400
chr10	51184	51584	-	PF3D7_1000500
chr10	54399	54799	-	PF3D7_1000600
chr10	55768	56168	+	PF3D7_1000800
chr10	60952	61352	+	PF3D7_1001000
chr10	70761	71161	-	PF3D7_1001100.1
chr10	70761	71161	-	PF3D7_1001100.2
chr10	75717	76117	-	PF3D7_1001300
chr10	79372	79772	-	PF3D7_1001400
chr10	90809	91209	-	PF3D7_1001600
chr10	95326	95726	-	PF3D7_1001700
chr10	98831	99231	-	PF3D7_1001800
chr10	102161	102561	-	PF3D7_1001900
chr10	106483	106883	-	PF3D7_1002000
chr10	110462	110862	-	PF3D7_1002100
chr10	110729	111129	+	PF3D7_1002200
chr10	147142	147542	+	PF3D7_1003200
chr10	162762	163162	-	PF3D7_1003500
chr10	175721	176121	+	PF3D7_1003900
chr10	182026	182426	-	PF3D7_1004000
chr10	198754	199154	-	PF3D7_1004200
chr10	236273	236673	-	PF3D7_1005300
chr10	237545	237945	-	PF3D7_1005400
chr10	251740	252140	-	PF3D7_1005700
chr10	249379	249779	+	PF3D7_1005800
chr10	259499	259899	-	PF3D7_1006000
chr10	271891	272291	+	PF3D7_1006700
chr10	291650	292050	+	PF3D7_1007300
chr10	350467	350867	-	PF3D7_1008400
chr10	372025	372425	-	PF3D7_1008900
chr10	399793	400193	-	PF3D7_1009800
chr10	397007	397407	+	PF3D7_1009900
chr10	404511	404911	-	PF3D7_1010000
chr10	422856	423256	-	PF3D7_1010600
chr10	437370	437770	-	PF3D7_1011100
chr10	471336	471736	-	PF3D7_1012100
chr10	468779	469179	+	PF3D7_1012200
chr10	475186	475586	-	PF3D7_1012300
chr10	499373	499773	-	PF3D7_1012900
chr10	508192	508592	-	PF3D7_1013100
chr10	558338	558738	+	PF3D7_1014200
chr10	563605	564005	+	PF3D7_1014300
chr10	630840	631240	-	PF3D7_1015600
chr10	634938	635338	+	PF3D7_1015900
chr10	655367	655767	-	PF3D7_1016300
chr10	666001	666401	-	PF3D7_1016500
chr10	668454	668854	-	PF3D7_1016600
chr10	673653	674053	-	PF3D7_1016700
chr10	678217	678617	-	PF3D7_1016800
chr10	690226	690626	+	PF3D7_1017200
chr10	698509	698909	-	PF3D7_1017300.1
chr10	713678	714078	+	PF3D7_1017900
chr10	730131	730531	-	PF3D7_1018200
chr10	748015	748415	+	PF3D7_1018800
chr10	755595	755995	+	PF3D7_1019000
chr10	784303	784703	+	PF3D7_1019400
chr10	826393	826793	-	PF3D7_1020400
chr10	864249	864649	-	PF3D7_1021300
chr10	917572	917972	+	PF3D7_1022000
chr10	928030	928430	-	PF3D7_1022100
chr10	992122	992522	+	PF3D7_1023800
chr10	1026669	1027069	-	PF3D7_1024400
chr10	1120762	1121162	+	PF3D7_1026800
chr10	1148595	1148995	-	PF3D7_1027400
chr10	1145666	1146066	+	PF3D7_1027500
chr10	1185795	1186195	-	PF3D7_1028800
chr10	1187746	1188146	-	PF3D7_1028900
chr10	1244777	1245177	-	PF3D7_1030400
chr10	1257386	1257786	-	PF3D7_1031100
chr10	1291845	1292245	-	PF3D7_1032000
chr10	1509142	1509542	+	PF3D7_1038200
chr10	1516821	1517221	+	PF3D7_1038400
chr10	1551531	1551931	-	PF3D7_1038500
chr10	1554972	1555372	-	PF3D7_1038600
chr10	1557502	1557902	-	PF3D7_1038700
chr10	1555616	1556016	+	PF3D7_1038800
chr10	1571860	1572260	+	PF3D7_1039100
chr10	1578791	1579191	-	PF3D7_1039200
chr10	1594167	1594567	-	PF3D7_1039700
chr10	1597077	1597477	-	PF3D7_1039800
chr10	1594287	1594687	+	PF3D7_1039900
chr10	1597700	1598100	+	PF3D7_1040000
chr10	1600735	1601135	+	PF3D7_1040100
chr10	1603730	1604130	+	PF3D7_1040200
chr10	1606863	1607263	+	PF3D7_1040300
chr10	1610330	1610730	+	PF3D7_1040400
chr10	1613604	1614004	+	PF3D7_1040500
chr10	1616886	1617286	+	PF3D7_1040600
chr10	1620168	1620568	+	PF3D7_1040700
chr10	1623572	1623972	+	PF3D7_1040800
chr10	1626714	1627114	+	PF3D7_1040900
chr10	1630198	1630598	+	PF3D7_1041000
chr10	1633396	1633796	+	PF3D7_1041100
chr10	1636971	1637371	+	PF3D7_1041200
chr11	42856	43256	+	PF3D7_1100300
chr11	45912	46312	+	PF3D7_1100400
chr11	54551	54951	-	PF3D7_1100500
chr11	57171	57571	-	PF3D7_1100600
chr11	54592	54992	+	PF3D7_1100700
chr11	57350	57750	+	PF3D7_1100800
chr11	63569	63969	-	PF3D7_1100900
chr11	69765	70165	-	PF3D7_1101100
chr11	73089	73489	-	PF3D7_1101200
chr11	76242	76642	-	PF3D7_1101300
chr11	79800	80200	-	PF3D7_1101400
chr11	83224	83624	-	PF3D7_1101500
chr11	80433	80833	+	PF3D7_1101600
chr11	83429	83829	+	PF3D7_1101700
chr11	102100	102500	+	PF3D7_1102100
chr11	109035	109435	-	PF3D7_1102200
chr11	113229	113629	-	PF3D7_1102300
chr11	123306	123706	-	PF3D7_1102500
chr11	126536	126936	-	PF3D7_1102600
chr11	134461	134861	+	PF3D7_1102900
chr11	136446	136846	+	PF3D7_1103000
chr11	142601	143001	-	PF3D7_1103100
chr11	196158	196558	-	PF3D7_1104300
chr11	194567	194967	+	PF3D7_1104400
chr11	236038	236438	-	PF3D7_1105300
chr11	238897	239297	-	PF3D7_1105400
chr11	287467	287867	+	PF3D7_1106900
chr11	337401	337801	-	PF3D7_1107800
chr11	360221	360621	+	PF3D7_1108300
chr11	375540	375940	+	PF3D7_1108800
chr11	388950	389350	-	PF3D7_1109100
chr11	394924	395324	+	PF3D7_1109900
chr11	396459	396859	+	PF3D7_1110000
chr11	403295	403695	+	PF3D7_1110200
chr11	419857	420257	+	PF3D7_1110500
chr11	443480	443880	-	PF3D7_1111200
chr11	448359	448759	-	PF3D7_1111500
chr11	453469	453869	+	PF3D7_1111800
chr11	476474	476874	-	PF3D7_1112300
chr11	515111	515511	+	PF3D7_1113200
chr11	535447	535847	+	PF3D7_1114000
chr11	631232	631632	-	PF3D7_1116600
chr11	652671	653071	+	PF3D7_1117200
chr11	673315	673715	-	PF3D7_1117700
chr11	676552	676952	+	PF3D7_1117900
chr11	686416	686816	-	PF3D7_1118000
chr11	685035	685435	+	PF3D7_1118100
chr11	725089	725489	-	PF3D7_1119200
chr11	762833	763233	+	PF3D7_1120200
chr11	764559	764959	+	PF3D7_1120300
chr11	772400	772800	-	PF3D7_1120400
chr11	770339	770739	+	PF3D7_1120500
chr11	803258	803658	-	PF3D7_1121200
chr11	808881	809281	-	PF3D7_1121300
chr11	808010	808410	+	PF3D7_1121400
chr11	907166	907566	+	PF3D7_1123100
chr11	923528	923928	+	PF3D7_1123400
chr11	936750	937150	+	PF3D7_1123700
chr11	977338	977738	-	PF3D7_1124700
chr11	1001347	1001747	-	PF3D7_1125400
chr11	1005494	1005894	-	PF3D7_1125600
chr11	1024295	1024695	-	PF3D7_1126100
chr11	1026296	1026696	-	PF3D7_1126200
chr11	1060518	1060918	+	PF3D7_1127200
chr11	1185404	1185804	+	PF3D7_1130800
chr11	1187923	1188323	+	PF3D7_1130900
chr11	1211387	1211787	-	PF3D7_1131400
chr11	1252032	1252432	-	PF3D7_1132200
chr11	1269384	1269784	-	PF3D7_1132600
chr11	1275146	1275546	+	PF3D7_1133100
chr11	1289433	1289833	-	PF3D7_1133200
chr11	1294601	1295001	+	PF3D7_1133500
chr11	1299973	1300373	+	PF3D7_1133700
chr11	1306824	1307224	+	PF3D7_1133800
chr11	1311057	1311457	+	PF3D7_1133900
chr11	1342103	1342503	+	PF3D7_1134500
chr11	1365913	1366313	-	PF3D7_1134700
chr11	1364986	1365386	+	PF3D7_1134800
chr11	1398564	1398964	-	PF3D7_1135700
chr11	1401706	1402106	+	PF3D7_1136000
chr11	1420544	1420944	+	PF3D7_1136300
chr11	1453951	1454351	+	PF3D7_1136900
chr11	1475916	1476316	-	PF3D7_1137500
chr11	1478638	1479038	-	PF3D7_1137600
chr11	1483326	1483726	-	PF3D7_1137800
chr11	1481175	1481575	+	PF3D7_1137900
chr11	1496008	1496408	+	PF3D7_1138200
chr11	1557305	1557705	-	PF3D7_1139200
chr11	1593567	1593967	+	PF3D7_1140000
chr11	1604878	1605278	-	PF3D7_1140200
chr11	1605806	1606206	+	PF3D7_1140400
chr11	1659778	1660178	-	PF3D7_1141200
chr11	1664159	1664559	-	PF3D7_1141300
chr11	1705442	1705842	-	PF3D7_1142400
chr11	1710479	1710879	-	PF3D7_1142600
chr11	1727593	1727993	+	PF3D7_1143200
chr11	1741829	1742229	-	PF3D7_1143500
chr11	1753238	1753638	+	PF3D7_1144000
chr11	1760437	1760837	-	PF3D7_1144200
chr11	1761722	1762122	-	PF3D7_1144300
chr11	1828592	1828992	-	PF3D7_1146200
chr11	1830854	1831254	-	PF3D7_1146300
chr11	1855172	1855572	-	PF3D7_1146800
chr11	1890939	1891339	-	PF3D7_1147400
chr11	1937382	1937782	-	PF3D7_1148700
chr11	1939148	1939548	+	PF3D7_1148800
chr11	1948010	1948410	+	PF3D7_1149000
chr11	1970200	1970600	+	PF3D7_1149100.1
chr11	1970200	1970600	+	PF3D7_1149100.2
chr11	1974207	1974607	+	PF3D7_1149200
chr11	1988439	1988839	-	PF3D7_1149400
chr11	1998868	1999268	+	PF3D7_1149600
chr11	2004506	2004906	+	PF3D7_1149800
chr11	2007675	2008075	+	PF3D7_1149900
chr11	2010789	2011189	+	PF3D7_1150000
chr11	2021767	2022167	-	PF3D7_1150200
chr11	2024834	2025234	-	PF3D7_1150300
chr12	29487	29887	-	PF3D7_1200200
chr12	33061	33461	-	PF3D7_1200300
chr12	46906	47306	-	PF3D7_1200500
chr12	76322	76722	-	PF3D7_1200900
chr12	80867	81267	-	PF3D7_1201000
chr12	86251	86651	-	PF3D7_1201100
chr12	87734	88134	+	PF3D7_1201200
chr12	98946	99346	-	PF3D7_1201400
chr12	110002	110402	-	PF3D7_1201900
chr12	173936	174336	-	PF3D7_1203100
chr12	170736	171136	+	PF3D7_1203200
chr12	343722	344122	+	PF3D7_1207400
chr12	361133	361533	-	PF3D7_1207900
chr12	357795	358195	+	PF3D7_1208000
chr12	386345	386745	+	PF3D7_1208300
chr12	424001	424401	-	PF3D7_1209000
chr12	450395	450795	+	PF3D7_1210000
chr12	508123	508523	+	PF3D7_1211600
chr12	523909	524309	+	PF3D7_1211800
chr12	580717	581117	-	PF3D7_1213300
chr12	580889	581289	+	PF3D7_1213500
chr12	600576	600976	-	PF3D7_1213900
chr12	603364	603764	-	PF3D7_1214000
chr12	609806	610206	-	PF3D7_1214200
chr12	611813	612213	-	PF3D7_1214300
chr12	612569	612969	-	PF3D7_1214400
chr12	620926	621326	+	PF3D7_1215100
chr12	863526	863926	+	PF3D7_1221700
chr12	921327	921727	+	PF3D7_1222900
chr12	969291	969691	-	PF3D7_1223600
chr12	966780	967180	+	PF3D7_1223700
chr12	992055	992455	+	PF3D7_1224400
chr12	996153	996553	+	PF3D7_1224500
chr12	1013142	1013542	-	PF3D7_1224900
chr12	1027662	1028062	+	PF3D7_1225300
chr12	1031351	1031751	+	PF3D7_1225500
chr12	1058082	1058482	-	PF3D7_1226000
chr12	1080576	1080976	-	PF3D7_1226600
chr12	1095929	1096329	+	PF3D7_1227200
chr12	1122893	1123293	-	PF3D7_1227500
chr12	1122588	1122988	+	PF3D7_1227600
chr12	1145911	1146311	+	PF3D7_1228300
chr12	1163308	1163708	+	PF3D7_1228700
chr12	1206712	1207112	+	PF3D7_1229400
chr12	1209588	1209988	+	PF3D7_1229500
chr12	1219515	1219915	-	PF3D7_1229600
chr12	1252457	1252857	-	PF3D7_1230300
chr12	1254490	1254890	+	PF3D7_1230600
chr12	1261461	1261861	+	PF3D7_1230800
chr12	1308768	1309168	-	PF3D7_1231700
chr12	1329139	1329539	-	PF3D7_1232000
chr12	1333171	1333571	-	PF3D7_1232100
chr12	1330934	1331334	+	PF3D7_1232200
chr12	1345114	1345514	-	PF3D7_1232500
chr12	1372437	1372837	-	PF3D7_1233200.1
chr12	1372437	1372837	-	PF3D7_1233200.2
chr12	1414904	1415304	-	PF3D7_1234000
chr12	1437795	1438195	-	PF3D7_1234300
chr12	1452135	1452535	-	PF3D7_1234700
chr12	1464402	1464802	-	PF3D7_1235100
chr12	1469372	1469772	-	PF3D7_1235200
chr12	1529834	1530234	-	PF3D7_1236600
chr12	1535938	1536338	+	PF3D7_1237000
chr12	1570171	1570571	+	PF3D7_1237700
chr12	1572997	1573397	+	PF3D7_1237800
chr12	1579784	1580184	+	PF3D7_1238000
chr12	1589266	1589666	-	PF3D7_1238200
chr12	1624573	1624973	+	PF3D7_1239100
chr12	1749793	1750193	-	PF3D7_1241100
chr12	1775954	1776354	+	PF3D7_1241700
chr12	1798362	1798762	+	PF3D7_1242600
chr12	1801453	1801853	+	PF3D7_1242700
chr12	1818248	1818648	-	PF3D7_1243300
chr12	1857456	1857856	+	PF3D7_1244400
chr12	1881269	1881669	+	PF3D7_1245100
chr12	1913549	1913949	+	PF3D7_1246100
chr12	1947603	1948003	-	PF3D7_1246900
chr12	1947394	1947794	+	PF3D7_1247100
chr12	1950368	1950768	+	PF3D7_1247300
chr12	2008228	2008628	+	PF3D7_1249200
chr12	2062787	2063187	+	PF3D7_1250300
chr12	2073592	2073992	+	PF3D7_1250700
chr12	2075518	2075918	+	PF3D7_1250800
chr12	2130586	2130986	-	PF3D7_1252300
chr12	2148416	2148816	-	PF3D7_1252500
chr12	2152418	2152818	+	PF3D7_1252700
chr12	2157373	2157773	+	PF3D7_1252800
chr12	2164945	2165345	-	PF3D7_1252900
chr12	2165981	2166381	+	PF3D7_1253000
chr12	2169142	2169542	+	PF3D7_1253100
chr12	2176122	2176522	-	PF3D7_1253200
chr12	2185968	2186368	-	PF3D7_1253500
chr12	2186560	2186960	+	PF3D7_1253600
chr12	2193570	2193970	-	PF3D7_1253700
chr12	2193957	2194357	+	PF3D7_1253800
chr12	2199295	2199695	+	PF3D7_1254000
chr12	2202524	2202924	+	PF3D7_1254100
chr12	2205630	2206030	+	PF3D7_1254200
chr12	2209343	2209743	+	PF3D7_1254300
chr12	2212471	2212871	+	PF3D7_1254400
chr12	2216252	2216652	+	PF3D7_1254500
chr12	2219635	2220035	+	PF3D7_1254600
chr12	2228001	2228401	-	PF3D7_1254700
chr12	2231540	2231940	-	PF3D7_1254800
chr12	2232400	2232800	+	PF3D7_1255000
chr12	2236010	2236410	+	PF3D7_1255100
chr13	33681	34081	-	PF3D7_1300200
chr13	45383	45783	+	PF3D7_1300400
chr13	48462	48862	+	PF3D7_1300500
chr13	57059	57459	-	PF3D7_1300600
chr13	60222	60622	-	PF3D7_1300700
chr13	65347	65747	-	PF3D7_1300900
chr13	68616	69016	-	PF3D7_1301000
chr13	71211	71611	-	PF3D7_1301100
chr13	76213	76613	-	PF3D7_1301200
chr13	80518	80918	+	PF3D7_1301400
chr13	88424	88824	-	PF3D7_1301500
chr13	97348	97748	+	PF3D7_1301700
chr13	100642	101042	+	PF3D7_1301800
chr13	112068	112468	-	PF3D7_1301900
chr13	115615	116015	-	PF3D7_1302000
chr13	128941	129341	-	PF3D7_1302300
chr13	153435	153835	-	PF3D7_1302800
chr13	156824	157224	+	PF3D7_1303100
chr13	177589	177989	-	PF3D7_1303500
chr13	176583	176983	+	PF3D7_1303600
chr13	226520	226920	-	PF3D7_1304100
chr13	230673	231073	-	PF3D7_1304200.1
chr13	230673	231073	-	PF3D7_1304200.1
chr13	236247	236647	-	PF3D7_1304400
chr13	268982	269382	-	PF3D7_1305300
chr13	272537	272937	-	PF3D7_1305400
chr13	277000	277400	-	PF3D7_1305600
chr13	283501	283901	-	PF3D7_1305900
chr13	321272	321672	+	PF3D7_1306900
chr13	339063	339463	-	PF3D7_1307400
chr13	343688	344088	-	PF3D7_1307600
chr13	356618	357018	-	PF3D7_1307900
chr13	370295	370695	-	PF3D7_1308200
chr13	370060	370460	+	PF3D7_1308300
chr13	393872	394272	-	PF3D7_1308400
chr13	448458	448858	-	PF3D7_1309800
chr13	451861	452261	+	PF3D7_1310200
chr13	479652	480052	-	PF3D7_1311000
chr13	493409	493809	-	PF3D7_1311500
chr13	519126	519526	-	PF3D7_1312100
chr13	546323	546723	-	PF3D7_1312800
chr13	556051	556451	-	PF3D7_1313000
chr13	580279	580679	-	PF3D7_1313500
chr13	600998	601398	-	PF3D7_1313800
chr13	623676	624076	-	PF3D7_1314400
chr13	632244	632644	-	PF3D7_1314800
chr13	634612	635012	+	PF3D7_1315000
chr13	642514	642914	+	PF3D7_1315300
chr13	677839	678239	+	PF3D7_1316200
chr13	738327	738727	+	PF3D7_1317800
chr13	765939	766339	-	PF3D7_1318400
chr13	900183	900583	+	PF3D7_1321700
chr13	957966	958366	+	PF3D7_1322800
chr13	966490	966890	-	PF3D7_1323000
chr13	968080	968480	-	PF3D7_1323100
chr13	1026292	1026692	+	PF3D7_1324600
chr13	1032700	1033100	+	PF3D7_1324700
chr13	1064897	1065297	+	PF3D7_1325600
chr13	1086387	1086787	-	PF3D7_1325900
chr13	1095987	1096387	-	PF3D7_1326300
chr13	1105675	1106075	+	PF3D7_1326600
chr13	1240229	1240629	-	PF3D7_1329200
chr13	1272904	1273304	+	PF3D7_1330200
chr13	1292415	1292815	+	PF3D7_1330800
chr13	1292415	1292815	+	PF3D7_1330800
chr13	1304454	1304854	+	PF3D7_1331200
chr13	1306977	1307377	+	PF3D7_1331300
chr13	1321812	1322212	+	PF3D7_1331800
chr13	1321812	1322212	+	PF3D7_1331800
chr13	1382858	1383258	+	PF3D7_1333900
chr13	1409729	1410129	-	PF3D7_1334500
chr13	1440652	1441052	-	PF3D7_1335300
chr13	1438579	1438979	+	PF3D7_1335400
chr13	1452307	1452707	+	PF3D7_1335600
chr13	1492062	1492462	-	PF3D7_1336900
chr13	1496108	1496508	-	PF3D7_1337000
chr13	1500815	1501215	+	PF3D7_1337300
chr13	1539880	1540280	+	PF3D7_1338100
chr13	1546492	1546892	+	PF3D7_1338300
chr13	1588199	1588599	-	PF3D7_1339400
chr13	1586204	1586604	+	PF3D7_1339600
chr13	1613789	1614189	-	PF3D7_1340400
chr13	1621854	1622254	+	PF3D7_1340800
chr13	1625111	1625511	+	PF3D7_1340900
chr13	1636330	1636730	-	PF3D7_1341200
chr13	1669953	1670353	-	PF3D7_1342400
chr13	1824211	1824611	+	PF3D7_1345600
chr13	1829642	1830042	+	PF3D7_1345800
chr13	1841905	1842305	-	PF3D7_1346000
chr13	1841176	1841576	+	PF3D7_1346100
chr13	1901162	1901562	-	PF3D7_1347500
chr13	1925249	1925649	+	PF3D7_1348200
chr13	1948200	1948600	+	PF3D7_1348500
chr13	1997414	1997814	-	PF3D7_1349500
chr13	1994823	1995223	+	PF3D7_1349600
chr13	1996615	1997015	+	PF3D7_1349700
chr13	2009750	2010150	-	PF3D7_1350100
chr13	2019150	2019550	+	PF3D7_1350600
chr13	2051456	2051856	-	PF3D7_1351300
chr13	2063173	2063573	+	PF3D7_1351800.1
chr13	2063173	2063573	+	PF3D7_1351800.2
chr13	2096137	2096537	-	PF3D7_1352500
chr13	2122713	2123113	-	PF3D7_1353000
chr13	2127070	2127470	-	PF3D7_1353100
chr13	2128331	2128731	+	PF3D7_1353200
chr13	2140383	2140783	-	PF3D7_1353300
chr13	2154173	2154573	-	PF3D7_1353800
chr13	2169216	2169616	-	PF3D7_1354300
chr13	2172146	2172546	+	PF3D7_1354500
chr13	2206281	2206681	-	PF3D7_1355600
chr13	2231091	2231491	-	PF3D7_1356200
chr13	2237061	2237461	+	PF3D7_1356500
chr13	2305994	2306394	-	PF3D7_1358000
chr13	2306835	2307235	+	PF3D7_1358200
chr13	2362998	2363398	-	PF3D7_1359400
chr13	2466518	2466918	-	PF3D7_1361400
chr13	2468772	2469172	+	PF3D7_1361700
chr13	2471330	2471730	+	PF3D7_1361800
chr13	2500985	2501385	+	PF3D7_1362500
chr13	2516287	2516687	+	PF3D7_1362800
chr13	2524160	2524560	+	PF3D7_1362900
chr13	2534115	2534515	+	PF3D7_1363100
chr13	2543340	2543740	-	PF3D7_1363200
chr13	2540084	2540484	+	PF3D7_1363300
chr13	2548283	2548683	-	PF3D7_1363400
chr13	2616828	2617228	+	PF3D7_1365500
chr13	2635060	2635460	-	PF3D7_1365900
chr13	2634532	2634932	+	PF3D7_1366100
chr13	2689876	2690276	+	PF3D7_1367500
chr13	2717236	2717636	-	PF3D7_1368200
chr13	2759797	2760197	-	PF3D7_1369300
chr13	2757556	2757956	+	PF3D7_1369400
chr13	2767716	2768116	+	PF3D7_1369500
chr13	2785772	2786172	+	PF3D7_1370300
chr13	2811022	2811422	-	PF3D7_1371500
chr13	2827652	2828052	-	PF3D7_1371800
chr13	2827656	2828056	+	PF3D7_1371900
chr13	2830752	2831152	+	PF3D7_1372000
chr13	2834853	2835253	+	PF3D7_1372100
chr13	2843503	2843903	-	PF3D7_1372200
chr13	2843567	2843967	+	PF3D7_1372300
chr13	2854386	2854786	+	PF3D7_1372600
chr13	2857963	2858363	+	PF3D7_1372700
chr13	2861666	2862066	+	PF3D7_1372800
chr13	2863693	2864093	+	PF3D7_1372900
chr13	2866723	2867123	+	PF3D7_1373000
chr13	2874888	2875288	-	PF3D7_1373100
chr13	2875708	2876108	+	PF3D7_1373300
chr13	2879391	2879791	+	PF3D7_1373400
chr14	10338	10738	-	PF3D7_1400200
chr14	13917	14317	-	PF3D7_1400300
chr14	17163	17563	-	PF3D7_1400400
chr14	20608	21008	-	PF3D7_1400500
chr14	24032	24432	-	PF3D7_1400600
chr14	27120	27520	-	PF3D7_1400700
chr14	30228	30628	-	PF3D7_1400800
chr14	32808	33208	-	PF3D7_1400900
chr14	37573	37973	-	PF3D7_1401000
chr14	44893	45293	-	PF3D7_1401100
chr14	44633	45033	+	PF3D7_1401200
chr14	52215	52615	-	PF3D7_1401300
chr14	64788	65188	-	PF3D7_1401600
chr14	122934	123334	-	PF3D7_1403200
chr14	143220	143620	-	PF3D7_1403800
chr14	141784	142184	+	PF3D7_1404000
chr14	147449	147849	-	PF3D7_1404100
chr14	145761	146161	+	PF3D7_1404200
chr14	203359	203759	+	PF3D7_1405900
chr14	239544	239944	-	PF3D7_1406500
chr14	256546	256946	+	PF3D7_1407100
chr14	263899	264299	-	PF3D7_1407200
chr14	276976	277376	+	PF3D7_1407700
chr14	321117	321517	+	PF3D7_1408600
chr14	348268	348668	-	PF3D7_1408700
chr14	347159	347559	+	PF3D7_1408800
chr14	356941	357341	-	PF3D7_1409000
chr14	381982	382382	-	PF3D7_1409700
chr14	418862	419262	-	PF3D7_1410300
chr14	426050	426450	-	PF3D7_1410500
chr14	432661	433061	-	PF3D7_1410700
chr14	456596	456996	+	PF3D7_1411300
chr14	466776	467176	+	PF3D7_1411500
chr14	505160	505560	+	PF3D7_1412500
chr14	536696	537096	+	PF3D7_1413600
chr14	602480	602880	-	PF3D7_1414800
chr14	644535	644935	-	PF3D7_1415900
chr14	657339	657739	+	PF3D7_1416300
chr14	692385	692785	+	PF3D7_1417200
chr14	751189	751589	+	PF3D7_1417800
chr14	787619	788019	-	PF3D7_1418900
chr14	800517	800917	+	PF3D7_1419300
chr14	857811	858211	+	PF3D7_1420700
chr14	868605	869005	-	PF3D7_1420900
chr14	954148	954548	-	PF3D7_1423500
chr14	991452	991852	+	PF3D7_1425500
chr14	1040857	1041257	+	PF3D7_1426800
chr14	1059605	1060005	+	PF3D7_1427200
chr14	1059605	1060005	+	PF3D7_1427200
chr14	1108314	1108714	-	PF3D7_1428300
chr14	1220799	1221199	-	PF3D7_1431000
chr14	1228836	1229236	+	PF3D7_1431300
chr14	1238925	1239325	-	PF3D7_1431400
chr14	1261626	1262026	+	PF3D7_1432200
chr14	1281370	1281770	+	PF3D7_1432500
chr14	1299011	1299411	-	PF3D7_1432900
chr14	1300777	1301177	-	PF3D7_1433000
chr14	1350794	1351194	-	PF3D7_1433700
chr14	1371596	1371996	-	PF3D7_1434200
chr14	1481966	1482366	+	PF3D7_1436400
chr14	1500333	1500733	-	PF3D7_1436700
chr14	1502765	1503165	-	PF3D7_1436900
chr14	1511889	1512289	-	PF3D7_1437200
chr14	1531129	1531529	+	PF3D7_1437900
chr14	1575993	1576393	+	PF3D7_1439000
chr14	1592305	1592705	+	PF3D7_1439300
chr14	1616619	1617019	+	PF3D7_1439800
chr14	1620376	1620776	+	PF3D7_1439900
chr14	1653494	1653894	-	PF3D7_1440400
chr14	1676462	1676862	+	PF3D7_1441200
chr14	1707583	1707983	-	PF3D7_1442000
chr14	1715865	1716265	-	PF3D7_1442300
chr14	1727887	1728287	+	PF3D7_1442600
chr14	1739913	1740313	+	PF3D7_1442700
chr14	1771076	1771476	+	PF3D7_1443200
chr14	1781406	1781806	-	PF3D7_1443400
chr14	1794804	1795204	-	PF3D7_1443700
chr14	1840398	1840798	-	PF3D7_1444500
chr14	1838829	1839229	+	PF3D7_1444600
chr14	1847417	1847817	-	PF3D7_1444800
chr14	1857948	1858348	+	PF3D7_1445300
chr14	1883243	1883643	+	PF3D7_1445900
chr14	1893908	1894308	-	PF3D7_1446100
chr14	1931785	1932185	+	PF3D7_1447200
chr14	1934688	1935088	+	PF3D7_1447300
chr14	1938856	1939256	+	PF3D7_1447500
chr14	1965762	1966162	-	PF3D7_1448000
chr14	1984907	1985307	-	PF3D7_1448400
chr14	2003906	2004306	-	PF3D7_1448800
chr14	2012470	2012870	+	PF3D7_1449200
chr14	2015111	2015511	+	PF3D7_1449300
chr14	2025937	2026337	-	PF3D7_1449400
chr14	2028887	2029287	+	PF3D7_1449500
chr14	2053591	2053991	+	PF3D7_1450200
chr14	2067570	2067970	-	PF3D7_1450400
chr14	2101536	2101936	-	PF3D7_1451200
chr14	2119990	2120390	-	PF3D7_1451600
chr14	2206508	2206908	-	PF3D7_1453600
chr14	2204827	2205227	+	PF3D7_1453700
chr14	2265601	2266001	-	PF3D7_1455400
chr14	2283962	2284362	-	PF3D7_1455700
chr14	2282913	2283313	+	PF3D7_1455800
chr14	2294291	2294691	+	PF3D7_1456000
chr14	2314272	2314672	-	PF3D7_1456400
chr14	2346018	2346418	-	PF3D7_1457200
chr14	2361378	2361778	+	PF3D7_1457600
chr14	2388918	2389318	+	PF3D7_1458200
chr14	2439145	2439545	+	PF3D7_1459600
chr14	2501949	2502349	+	PF3D7_1461800
chr14	2548492	2548892	+	PF3D7_1462600
chr14	2556904	2557304	-	PF3D7_1462700
chr14	2556898	2557298	+	PF3D7_1462800
chr14	2568234	2568634	+	PF3D7_1463200
chr14	2582286	2582686	-	PF3D7_1463600
chr14	2601754	2602154	-	PF3D7_1464200
chr14	2599241	2599641	+	PF3D7_1464300
chr14	2617479	2617879	+	PF3D7_1464600
chr14	2648833	2649233	-	PF3D7_1465400
chr14	2688304	2688704	+	PF3D7_1466100
chr14	2734708	2735108	+	PF3D7_1466900
chr14	2765950	2766350	-	PF3D7_1467600
chr14	2796123	2796523	-	PF3D7_1468100
chr14	2813900	2814300	+	PF3D7_1468600
chr14	2867869	2868269	+	PF3D7_1470100
chr14	2890459	2890859	-	PF3D7_1470600
chr14	2897799	2898199	-	PF3D7_1470800
chr14	2895716	2896116	+	PF3D7_1470900
chr14	2922671	2923071	-	PF3D7_1471400
chr14	2941579	2941979	-	PF3D7_1471900
chr14	2943462	2943862	+	PF3D7_1472200
chr14	2979917	2980317	-	PF3D7_1473100
chr14	3021028	3021428	+	PF3D7_1474100
chr14	3038568	3038968	+	PF3D7_1474300
chr14	3106871	3107271	-	PF3D7_1475400
chr14	3118654	3119054	+	PF3D7_1475800
chr14	3129919	3130319	-	PF3D7_1476000
chr14	3131751	3132151	+	PF3D7_1476200
chr14	3136940	3137340	+	PF3D7_1476300
chr14	3145290	3145690	+	PF3D7_1476500
chr14	3149770	3150170	+	PF3D7_1476600
chr14	3164543	3164943	-	PF3D7_1476900
chr14	3166363	3166763	+	PF3D7_1477000
chr14	3175444	3175844	-	PF3D7_1477100
chr14	3173341	3173741	+	PF3D7_1477200
chr14	3177424	3177824	+	PF3D7_1477300
chr14	3181048	3181448	+	PF3D7_1477400
chr14	3186688	3187088	+	PF3D7_1477500
chr14	3200731	3201131	+	PF3D7_1477700
chr14	3206929	3207329	+	PF3D7_1477900
chr14	3211381	3211781	+	PF3D7_1478000
chr14	3219096	3219496	-	PF3D7_1478100
chr14	3230439	3230839	+	PF3D7_1478600
chr14	3245429	3245829	-	PF3D7_1478800
chr14	3259641	3260041	-	PF3D7_1479100
chr14	3258545	3258945	+	PF3D7_1479200
chr14	3261343	3261743	+	PF3D7_1479300
chr14	3263936	3264336	+	PF3D7_1479400
chr14	3267294	3267694	+	PF3D7_1479500
chr14	3270378	3270778	+	PF3D7_1479600
chr14	3274030	3274430	+	PF3D7_1479700
chr14	3277300	3277700	+	PF3D7_1479800
chr14	3280529	3280929	+	PF3D7_1479900
chr14	3283700	3284100	+	PF3D7_1480000
