# Supplementary material for: Punctuated chromatin states regulate Plasmodium falciparum antigenic variation at the intron and 2 kb upstream regions
Source: BMC Genomics. 2016 Aug 18;17:652. doi: 10.1186/s12864-016-3005-7 (PMC4990864; doi:10.1186/s12864-016-3005-7)
Supplement: Additional file 18: Table S5. — Significant sequence motif locations in var intron regions. (TXT 4 kb) [file 12864_2016_3005_MOESM18_ESM.txt]

--------------------------------------------------------------------------------
	Var intron significant motif sites sorted by position p-value
--------------------------------------------------------------------------------
Sequence name            Strand  Start   P-value                 Site   
-------------            ------  ----- ---------            --------------
chr12:1741002-1742005        -    845  3.48e-09 ATATATAATA TGTATATGTATGTG TTTATGTGAA
chr12:1741002-1742005        -    795  3.48e-09 ATATATAATA TGTATATGTATGTG TAAATGTGTA
chr12:1741002-1742005        -    742  3.48e-09 ATATATAATA TGTATATGTATGTG TATATGTGCA
chr12:1741002-1742005        +    134  3.48e-09 TATATATTTG TGTATATGTATGTG TTTTATATAT
chr12:1725312-1726116        +     86  3.48e-09 TATGATTTTC TGTATATGTATGTG TTGGTATGAT
chr8:436546-437636           +    278  3.48e-09 TATATATTTG TGTATATGTATGTG TTTTATATAT
chr7:568078-569014           -    879  3.48e-09 ATGCGTTTTG TGTATATGTATGTG TGGGTGTGTT
chr7:568078-569014           -    688  3.48e-09 TATATATGTG TGTATATGTATGTG TTTTATATAT
chr7:528687-529654           +    307  3.48e-09 ATATATAATA TGTATATGTATGTG TATATGTACA
chr7:513344-514173           -    688  3.48e-09 TATATATTTG TGTATATGTATGTG TTTTATATAT
chr7:591558-592388           +     92  3.48e-09 TATATATATG TGTATATGTATGTG TATGAATAAA
chr6:724160-725350           -   1060  3.48e-09 ATGTGTTTCG TGTATATGTATGTG AAGTATTTAG
chr6:724160-725350           -    769  3.48e-09 TATATAAGTG TGTATATGTATGTG TTTTATATAT
chr4:970311-971291           +    163  3.48e-09 TATATATGTA TGTATATGTATGTG TATATGTGAA
chr4:578231-579152           -    783  3.48e-09 TATATATTTG TGTATATGTATGTG TTTTATATAT
chr4:563001-563844           -    707  3.48e-09 ATGTGTTTTC TGTATATGTATGTG TGGGTGTGTT
chr4:563001-563844           -    669  3.48e-09 TATATATATG TGTATATGTATGTG TTTTATATAT
chr12:1709944-1711060        +    111  3.48e-09 TATATATTTC TGTATATGTATGTG TTCGTATGTT
chr8:445771-446731           +    165  3.48e-09 TATATATGTG TGTATATGTATGTG TTTTATATAT
chr8:445771-446731           +    127  3.48e-09 TATGTATTTC TGTATATGTATGTG TTGGTATGTT
chr8:464387-465314           +    327  3.48e-09 TATATATGTG TGTATATGTATGTG TTTTATATGT
chr7:553405-554132           -    632  3.48e-09 TATATATTTG TGTATATGTATGTG TTTTATATAT
chr7:582822-583641           -    633  3.48e-09 TATGTGTTTG TGTATATGTATGTG TGAGTGTTTG
chr7:582822-583641           -    597  3.48e-09 TATATATATG TGTATATGTATGTG TTTTATATAT
chr7:544342-545154           -    673  3.48e-09 TATATATATG TGTATATGTATGTG TTTTATATAT
chr4:593370-594291           -    783  3.48e-09 TATATATTTG TGTATATGTATGTG TTTTATATAT
chr13:2886114-2886998        -    789  3.48e-09 TATATATTTG TGTATATGTATGTG TTTTATATAT
chr13:26538-27474            +     46  3.48e-09 ATGTGTTTTG TGTATATGTATGTG TGGAGTGTGT
chr12:2242602-2243488        -    760  3.48e-09 TATGTATTTC TGTATATGTATGTG TTGGTATGAT
chr12:2242602-2243488        +    121  3.48e-09 ATATTATATG TGTATATGTATGTG TATGAATAAA
chr11:29472-30363            +     89  3.48e-09 TATATATATG TGTATATGTATGTG TTTTATATAT
chr11:29472-30363            +     51  3.48e-09 TATGTGTTTC TGTATATGTATGTG TTGGTATGAT
chr10:1643636-1644600        -    904  3.48e-09 TATCTGTGGA TGTATATGTATGTG TGGGTATATT
chr10:33892-34842            +    198  3.48e-09 TATATATATG TGTATATGTATGTG TTTTATATAT
chr10:33892-34842            +    107  3.48e-09 ATGTGTTTTC TGTATATGTATGTG TTCGTATGTT
chr10:33892-34842            +     44  3.48e-09 ATGTGTTTTG TGTATATGTATGTG TGGGTATGTT
chr9:1496985-1497949         -    775  3.48e-09 TATATATTTG TGTATATGTATGTG TTTTATATAT
chr9:25533-26527             -    776  3.48e-09 TATATATGTA TGTATATGTATGTG TATATGTGAA
chr9:25533-26527             -    719  3.48e-09 AATATATGTA TGTATATGTATGTG TAAATGTGTA
chr9:25533-26527             +     78  3.48e-09 TATATATTTG TGTATATGTATGTG TTTTATATAT
chr8:26364-27295             +     95  3.48e-09 TATATATTTG TGTATATGTATGTG TTTTATATAT
chr8:26364-27295             +     49  3.48e-09 TATGTGTGGA TGTATATGTATGTG TTCGTATGTT
chr7:25829-26746             +     81  3.48e-09 TATATATTTG TGTATATGTATGTG TTTTATATAT
chr7:25829-26746             +     43  3.48e-09 TATGTGTTTC TGTATATGTATGTG TGGATATGTT
chr12:1725312-1726116        +    124  3.95e-09 TATATATTTG TGTATGTGTATGTG TTTTATATAT
chr1:608694-609587           -    760  3.95e-09 TATATATTTG TGTATGTGTATGTG TTTTATATAT
chr11:2033970-2034681        +     20  3.95e-09 AGTATATATA TGTATGTGTATGTG TTGTGTATGT
chr6:724160-725350           -   1156  4.90e-09 TGTATATATA TGTGTATGTATGTG GATGTGGATG
chr6:724160-725350           -   1107  4.90e-09 ATGTGTTTTG TGGATATGTATGTG TGGGTGTTTT
chr4:547324-548519           +     37  5.09e-09 ATGTAGGTTT TGGGTATGTATGTG TAGGTGTGTA
--------------------------------------------------------------------------------
