# Supplementary material for: Punctuated chromatin states regulate Plasmodium falciparum antigenic variation at the intron and 2 kb upstream regions
Source: BMC Genomics. 2016 Aug 18;17:652. doi: 10.1186/s12864-016-3005-7 (PMC4990864; doi:10.1186/s12864-016-3005-7)
Supplement: Additional file 19: Table S6. — Significant sequence motif locations around var 2 kb upstream regions [−200, +200]. (TXT 4 kb) [file 12864_2016_3005_MOESM19_ESM.txt]

--------------------------------------------------------------------------------
	Var 2kb upstream region significant motif  sites sorted by position p-value
--------------------------------------------------------------------------------
Sequence name            Strand  Start   P-value                 Site   
-------------            ------  ----- ---------            --------------
chr13:19164-19564            -     74  2.75e-11 TTATCAAGTT GCACCTAGTTGCAC CATATAGTAA
chr12:2250762-2251162        +    383  2.75e-11 AGTATAAATT GCACCTAGTTGCAC CAAA      
chr12:2250762-2251162        +    356  2.75e-11 AGTATAAATT GCACCTAGTTGCAC CAAAGTATAA
chr12:2250762-2251162        +    329  2.75e-11 AGTATAAATT GCACCTAGTTGCAC CAAAGTATAA
chr12:2250762-2251162        +    302  2.75e-11 AATATAACTT GCACCTAGTTGCAC CAAAGTATAA
chr12:2250762-2251162        +    275  2.75e-11 TTTATAAATC GCACCTAGTTGCAC CAAAATATAA
chr12:14773-15173            -     11  2.75e-11 TTATCAAGTT GCACCTAGTTGCAC AAAAGTAAAA
chr11:21960-22360            -     24  2.75e-11 CAATAAAGTC GCACCTAGTTGCAC CAAAGTAAAA
chr10:1651748-1652148        +    344  2.75e-11 TTTATAAAGC GCACCTAGTTGCAC GAAAAAACTC
chr10:26290-26690            -     14  2.75e-11 AGTATAAATC GCACCTAGTTGCAC CAAAGTATAA
chr9:1505136-1505536         +    382  2.75e-11 ATAGAAATTC GCACCTAGTTGCAC CAAAA     
chr9:1505136-1505536         +    354  2.75e-11 TTATCAAGTT GCACCTAGTTGCAC CAAAATAGAA
chr9:17880-18280             -      2  2.75e-11 TTACGAAGTT GCACCTAGTTGCAC C         
chr8:19161-19561             -     34  2.75e-11 TTACGAAGTT GCACCTAGTTGCAC CAAAGTAAAA
chr7:1428034-1428434         +    193  2.75e-11 TTTTTAAAGC GCACCTAGTTGCAC GAAAATAGAA
chr6:1384427-1384827         +    319  2.75e-11 TTTTTAAAGC GCACCTAGTTGCAC CAAAATATAA
chr5:18729-19129             -     74  2.75e-11 TTATCAAGTT GCACCTAGTTGCAC CATATAGTAA
chr4:1182026-1182426         +    373  2.75e-11 AGTATAAATC GCACCTAGTTGCAC AAAAGTATAA
chr4:1182026-1182426         +    346  2.75e-11 AGTATAAATC GCACCTAGTTGCAC CAAAGTATAA
chr4:1182026-1182426         +    319  2.75e-11 AGTATAAATC GCACCTAGTTGCAC CAAAGTATAA
chr4:1182026-1182426         +    292  2.75e-11 AGTATAAATC GCACCTAGTTGCAC CAAAGTATAA
chr4:1182026-1182426         +    265  2.75e-11 AGTATAAATC GCACCTAGTTGCAC CAAAGTATAA
chr4:1182026-1182426         +    238  2.75e-11 AGTATAAATC GCACCTAGTTGCAC CAAAGTATAA
chr4:1182026-1182426         +    211  2.75e-11 TTTTTAAAGC GCACCTAGTTGCAC CAAAGTATAA
chr4:26506-26906             -     39  2.75e-11 TTTTTAAAGC GCACCTAGTTGCAC CAAAGTATAA
chr4:26506-26906             -     12  2.75e-11 AGTATAAATC GCACCTAGTTGCAC CAAAATATAA
chr3:34765-35165             -     58  2.75e-11 TTTATAAATC GCACCTAGTTGCAC CAAAATAGAA
chr13:2894140-2894540        +     57  2.20e-10 TTTTTAAGAC GGACCTAGATCCAC TATTTTTTTT
chr12:14773-15173            -    344  2.20e-10 TTTTTAAGCC GGACCTAGATCCAC AATTTTTTTT
chr10:1651748-1652148        +     75  2.20e-10 TTTTTAAGCC GGACCTAGATCCAC AATTTTTTTT
chr10:26290-26690            -    311  2.20e-10 TTTTTAAGCC GGACCTAGATCCAC TATTTTTTTT
chr9:1505136-1505536         +     53  2.20e-10 TTTTTAAGCC GGACCTAGATCCAC AATTTTTTTT
chr9:17880-18280             -    366  2.20e-10 TTTTTAAGCC GGACCTAGATCCAC TATTTTTTTT
chr9:17880-18280             -    332  2.20e-10 TTTTTAAGCC GGACCTAGATCCAC TATTTTTTTT
chr9:17880-18280             -    298  2.20e-10 TTTTTAAGCC GGACCTAGATCCAC TTTTTTTTTT
chr8:19161-19561             -    336  2.20e-10 TTTTTAAGCC GGACCTAGATCCAC AATTTTTTTT
chr7:18107-18507             -    190  2.20e-10 TTTTTAAGCC GGACCTAGATCCAC AATTTTTTTT
chr4:26506-26906             -    314  2.20e-10 TTTTTAAGCC GGACCTAGATCCAC TATTTATTTT
chr3:1040054-1040454         +    109  2.20e-10 TTTTTGAGCC GGACCTAGATCCAC AATTTTTTTT
chr3:34765-35165             -    330  2.20e-10 TTTTTGAGCC GGACCTAGATCCAC TATTTTTTTT
chr2:925448-925848           +     49  2.20e-10 TTTTTAAGCC GGACCTAGATCCAC TATTTATTTT
chr2:23032-23432             -    271  2.20e-10 TTTTTAAGCC GGACCTAGATCCAC TTTTTTTAAG
chr1:616693-617093           +    302  2.20e-10 TTTTTAAGCC GGACCTAGATCCAC AATTTTTTTT
chr1:616693-617093           +    268  2.20e-10 TTTTTAAGCC GGACCTAGATCCAC AATTTTTTTT
chr1:616693-617093           +    234  2.20e-10 TTTTTAAGCC GGACCTAGATCCAC TATTTTTTTT
chr1:616693-617093           +    200  2.20e-10 TTTTTAAGCC GGACCTAGATCCAC TATTTTTTTT
chr1:616693-617093           +    166  2.20e-10 TTTTTAAGCC GGACCTAGATCCAC TATTTTTTTT
chr1:616693-617093           +    132  2.20e-10 TTTTTAAGCC GGACCTAGATCCAC TATTTTTTTT
chr1:616693-617093           +     98  2.20e-10 TTTTTAAGCC GGACCTAGATCCAC TATTTTTTTT
chr1:27310-27710             -    319  2.20e-10 TTTTTAAGCC GGACCTAGATCCAC TATTTTTTTT
--------------------------------------------------------------------------------
